# Supplementary material for: Effects of nettle slurry (Urtica dioica L.) used as foliar fertilizer on potato (Solanum tuberosum L.) yield and plant growth
Source: PeerJ. 2018 May 7;6:e4729. doi: 10.7717/peerj.4729 (PMC5944444; doi:10.7717/peerj.4729)
Supplement: Supplemental Information 1 [file peerj-06-4729-s001.zip]

Archive with 17 entries (16 files):
- 03_PaperPeerJ.Rproj
- 04_Nettle_slurry_potatoes_headers.R
- Potatoes_nettle_slurry.xlsx
- R/
- R/.directory
- R/00_Functions.R
- R/00_Libraries.R
- R/00_Options.R
- R/Function_ProbCor_Correlations_probability.R
- R/Function_TAnovas_Table_of_anovas_100.R
- R/Function_XLSX_export_170924-16.R
- R/Function_biplotprcomp_PrincipalComponentsBiplot.R
- R/Function_lmp_Linear_Model_Probability.R
- R/Function_lowpan_R2_and_p_in_lower_panel_using_pairs.R
- R/Function_multiplot_multiple-ggplots.R
- R/Function_sistema_System-details.R
- R/Function_tmaovhsd_Means_Anova_HSD_table4_171012-20.R
