# Supplementary material for: Effects of nettle slurry (Urtica dioica L.) used as foliar fertilizer on potato (Solanum tuberosum L.) yield and plant growth
Source: PeerJ. 2018 May 7;6:e4729. doi: 10.7717/peerj.4729 (PMC5944444; doi:10.7717/peerj.4729)
Supplement: Supplemental Information 1 [file peerj-06-4729-s001.zip › 04_Nettle_slurry_potatoes_headers.R]

################################################################################
### Date: 170609   Author: Alfonso Garmendia (algarsal at upvnet dot upv dot es)
###
### V1.0.0: 180119 Working script for journal
################################################################################
## ----SETUP, include=FALSE------------------------------------------------
#### LIBRARIES ####
source("R/00_Libraries.R")

#### FUNCTIONS ####
source("R/00_Functions.R")

### Install ggbiplot for plotting biplots with ggplot
if (!require("ggbiplot", character.only = T)) install_github("ggbiplot", "vqv")
library(ggbiplot)


### Options
source("R/00_Options.R")

## ----Import data frame from excel, cache=FALSE---------------------------
### cache = FALSE for changes in original data

### Look for xlsx archives in working directory
# list.files(pattern = "\\.xlsx$")

### Better with readxl::read_xlsx (no Java needed)
DPlot  <- read_xlsx("Potatoes_nettle_slurry.xlsx", sheet = "Plots")
DPlants <- read_xlsx("Potatoes_nettle_slurry.xlsx", sheet = "Plants")
DChlor  <- read_xlsx("Potatoes_nettle_slurry.xlsx", sheet = "Chlor")
DReadme <- read_xlsx("Potatoes_nettle_slurry.xlsx", sheet = "Readme")

### Change name to avoid confussions later
names(DPlot)[names(DPlot) == "Yield"] <- "MeanYield"

### Factors as factors
for (i in 1:5) {
    DChlor[[i]] <- as.factor(DChlor[[i]])
    DPlants[[i]] <- as.factor(DPlants[[i]])
    }
for (i in 1:6) {
    DPlot[[i]] <- as.factor(DPlot[[i]])
}
rm(i)

## ----Join DChlor into DPlot----------------------------------------------

DChlor2 <- aggregate(DChlor[12:15],by = list(DChlor$Plot),FUN = "mean")
names(DChlor2)[1] <- "Plot"
DPlot <- join(DPlot, DChlor2, by = "Plot")

rm(DChlor2)

# citation("stats")

## ----Merge dataframes----------------------------------------------------
### Merge DPlot data into DPlants and DChlor data
DPlants <- join(DPlants, DPlot[c(1:3,6)], by = "Plot")


## ----Table of mean values, results='hide'--------------------------------
### Complete DPlot ####

### Calculate means by plot of plant sizes at time 3 and the number of flowers
###  at time 2, to be added in DPlot data to see correlations between Chlorophyl
###  and these variables.

### Plant sizes at time 3
DPlants3 <- subset(DPlants, Time == 3)
MeanSizes3byPlot <- aggregate(DPlants3[6:8], by = list(DPlants3$Plot)
                              , FUN = "mean")
names(MeanSizes3byPlot) <- c("Plot", "HeightM3", "LeavesNumberM3"
                             , "LeavesLengthM3")

### Number of flowers at time 2
DPlants2 <- subset(DPlants, Time == 2)
Nflowers2byPlot <- aggregate(DPlants2[9], by = list(DPlants2$Plot)
                             , FUN = "mean")
names(Nflowers2byPlot) <- c("Plot", "FlowersNumM2")

### Count pests frequencies
PestCounts <- aggregate(DPlants[10:13], by = list(DPlants$Plot), FUN = "sum")
names(PestCounts) <- c("Plot", "PestPresenceF", "LepdecF"
                       , "PhyinfF", "ChealbF" )

### Merge with DPlot (same rows)
DPlot <- join_all(list(DPlot
                       , MeanSizes3byPlot
                       , Nflowers2byPlot
                       , PestCounts
                       ), by = "Plot")

### Remove unnecessary objects
rm(DPlants3, MeanSizes3byPlot
   , DPlants2, Nflowers2byPlot
   , PestCounts)

# citation("plyr")

## ----Rearranging yield data for all three measures-----------------------
### Rearranging data
## Three measures are in three different columns and we need them into only one column, with all the rest of the data the same.
DYield <- gather(DPlot
                 , key = "YSampler", value = "Yield3"
                 , `YieA`:`YieC`, convert = TRUE)

## ------------------------------------------------------------------------
### Subseting data frame
DPlantT <- list()
for (i in c(1:3)) {
    DPlantT[[i]] <- subset(DPlants, Time == i)
}
names(DPlantT) <- c("T1", "T2", "T3")

## ----Treatments description----------------------------------------------
### Treatments description
TreatmentDescr <- c("Nettle slurry, RD",
                     "Nettle slurry, 1/2*RD",
                     "Nettle slurry 2*RD",
                     "Nettle slurry + Equisetum slurry, RD",
                     "Conventional foliar fertilizer, RD",
                     "Control (water)"
                     )

## ----Sampler effect on yield, results='hide', warning=FALSE--------------
### Treatments effect on yield
MT <- tmaovhsd(DYield, "YSampler","Yield3", "Tr")

# For the text
lmT <- lm(Yield3 ~ Treatment, data = DYield)
no <- "NO"

## ----Table 00 Yield means------------------------------------------------
kable(MT$TA, caption = "Table 0: Summary of the mean yields achieved by each sampler (Kg/m) with the Analysis of variance values and post-hoc Tukey test. In Treatments RD, recommended dosage; N, number of repetitions; HSD, post-hoc Tukey test Honestly Significant Difference; Sd, standard deviation; Se, standard error; standardized Skewness & Kurtosis; DF, degrees of freedom")
kable(MT$TB)

## ----F00_Yield-Sampler, fig.cap="Figure 0, Effect of sampler on yield using all the three measures. "----
### Plot figure
DYield$YSampler <- as.factor(DYield$YSampler)
plot(Yield3 ~ YSampler, data = DYield, ylab = "Yield (Kg/m)",
     ylim = c(0.2, 4.2))

### Add HSD segment
hsd <- MT$hsd
x <- 0.4
y <- 2.5
segments(x, y, y1 = y + hsd)
text(x, y + hsd/2, "HSD", pos = 4)

### Add HSD letters
x <- c(1:6)
y <- rep(4.2, times = 6)
text(x, y, as.character(MT$TA$HSD))

## ------------------------------------------------------------------------
### Remove unnecessary objects ####
rm(MT, hsd, x, y, lmT)

## ----Treatment effect on yield, results='hide', warning=FALSE------------
### Treatments effect on yield
MT <- tmaovhsd(DYield, "Treatment","Yield3", "Tr")
MT$TA$Treatments <- TreatmentDescr
MT$TA <- MT$TA[c(1,10,2:9)]

# For the text
lmT <- lm(Yield3 ~ Treatment, data = DYield)
no <- "NO"

## ----Table Yield means---------------------------------------------------
#### table ####
tabla <- MT$TA
FT <- tablecap("Summary of the mean yields achieved by each treatment (Kg/m) with the Analysis of variance values and post-hoc Tukey test. In Treatments RD, recommended dosage; N, number of repetitions; HSD, post-hoc Tukey test Honestly Significant Difference; Sd, standard deviation; Se, standard error; standardized Skewness & Kurtosis; DF, degrees of freedom")

XLS$TableCaptions[length(XLS$TableCaptions[[1]]) + 1,] <- FT$cap
XLS[[FT$xlsname]] <- tabla
kable(tabla, caption = FT$cap)
rm(tabla)

#### table b ####
tabla <- MT$TB
FT$xlsname <- paste0(FT$xlsname, "b")

XLS[[FT$xlsname]] <- tabla
kable(tabla)
rm(tabla)
########

## ----Yield-Treatment, fig.path=paste0(FT$Out,"Fig_",sprintf("%03d",FT$FN+1),"_"), fig.cap=FT$cap----

FT <- figcap("Effect of treatments on yield using all the three measures.")
XLS$FigCaptions[length(XLS$FigCaptions[[1]]) + 1,] <- FT$cap

# plot(lmCoTr)
DYield$Treatment <- as.factor(DYield$Treatment)
plot(Yield3~Treatment, data = DYield, ylab = "Yield (Kg/m)",
     ylim = c(0.2, 4.2))

### Add HSD segment
hsd <- MT$hsd
x <- 0.4
y <- 2.5
segments(x, y, y1 = y + hsd)
text(x, y + hsd/2, "HSD", pos = 4)

### Add HSD letters
x <- c(1:6)
y <- rep(4.2, times = 6)
text(x, y, as.character(MT$TA$HSD))


## ------------------------------------------------------------------------
### Remove unnecessary objects ####
rm(MT, hsd, x, y, lmT)


## ----Blocks effect on yield, results='hide'------------------------------
### Create variable Block.pair
DYield$RepBlock <- as.factor(DYield$RepBlock)

### Create Table
MT <- tmaovhsd(DYield, "RepBlock", "Yield3")

### Anova
aovYB <- aov(Yield3 ~ RepBlock, data = DYield)


## ----Data for text Blocks, echo=FALSE, results='hide'--------------------
# For the text
lmT <- lm(Yield3~RepBlock, data = DYield)
summary(lmT)

## ----Table Yield means Blocks--------------------------------------------
#### Table a ####
tabla <- MT$TA
FT <- tablecap("Summary of the mean yields achieved by each block (Kg/m) with the Analysis of variance values and post-hoc Tukey test. In Treatments RD, recommended dosage; N, number of repetitions; HSD, post-hoc Tukey test Honestly Significant Difference; Sd, standard deviation; Se, standard error; standardized Skewness & Kurtosis; DF, degrees of freedom")

XLS$TableCaptions[length(XLS$TableCaptions[[1]]) + 1,] <- FT$cap
XLS[[FT$xlsname]] <- tabla
kable(tabla, caption = FT$cap)
rm(tabla)

#### Table b ####
tabla <- MT$TB
FT$xlsname <- paste0(FT$xlsname, "b")

XLS[[FT$xlsname]] <- tabla
kable(tabla)
rm(tabla)
########

## ----Yield-Block, fig.path=paste0(FT$Out,"Fig_",sprintf("%03d",FT$FN+1),"_"), fig.cap=FT$cap----

FT <- figcap("Effect of blocks on yield.")
XLS$FigCaptions[length(XLS$FigCaptions[[1]]) + 1,] <- FT$cap

# plot(lmCoTr)
plot(Yield3 ~ RepBlock, data = DYield,
     xlab = "Blocks", ylab = "Yield (Kg/m)",
     ylim = c(0.2, 4.2))

### Add HSD segment
hsd <- MT$hsd
x <- 0.45
y <- 2.7
segments(x, y, y1 = y + hsd)
text(x, y + hsd/2, "HSD", pos = 4)

### Add HSD letters
x <- c(1:6)
y <- rep(4.2, times = 3)
text(x, y, as.character(MT$TA$HSD))


## ------------------------------------------------------------------------
### Remove unnecessary objects
rm(aovYB, MT, lmT, hsd, x, y)


## ----Block pairs (Watering) effect on yield, results='hide'--------------
### Create variable Block.pair
DYield$Block.pair <- as.factor(DYield$RepBlock)
levels(DYield$Block.pair) <- c("1-2", "1-2", "3-4", "3-4", "5-6", "5-6")

### Create Table
MT <- tmaovhsd(DYield, "Block.pair", "Yield3")


## ----Saving residuals----------------------------------------------------
#### Residuals for Yield3 ####
### Anova
aovYB <- aov(Yield3 ~ Block.pair, data = DYield)

### Save residuals for further analyses
DYield$YBpResiduals <- aovYB$residuals


## ----Data for text Block.pair, echo=FALSE, results='hide'----------------
# For the text
lmT <- lm(Yield3~Block.pair, data = DYield)
summary(lmT)

## ----Table Yield means position------------------------------------------
#### table ####
tabla <- MT$TA
FT <- tablecap("Summary of the mean yields achieved by each block pair (Kg/m) with the Analysis of variance values and post-hoc Tukey test. In Treatments RD, recommended dosage; N, number of repetitions; HSD, post-hoc Tukey test Honestly Significant Difference; Sd, standard deviation; Se, standard error; standardized Skewness & Kurtosis; DF, degrees of freedom")

XLS$TableCaptions[length(XLS$TableCaptions[[1]]) + 1,] <- FT$cap
XLS[[FT$xlsname]] <- tabla
kable(tabla, caption = FT$cap)
rm(tabla)

#### table b ####
tabla <- MT$TB
FT$xlsname <- paste0(FT$xlsname, "b")

XLS[[FT$xlsname]] <- tabla
kable(tabla)
rm(tabla)

## ----Yield-Block_pair, fig.path=paste0(FT$Out,"Fig_",sprintf("%03d",FT$FN+1),"_"), fig.cap=FT$cap----
#### Caption ####
FT <- figcap("Effect of block pairs on yield.")
XLS$FigCaptions[length(XLS$FigCaptions[[1]]) + 1,] <- FT$cap

#### Plot ####
# plot(lmCoTr)
plot(Yield3 ~ Block.pair, data = DYield,
     xlab = "Block pair", ylab = "Yield (Kg/m)",
     ylim = c(0.2, 4.2))

### Add HSD segment
hsd <- MT$hsd
x <- 0.45
y <- 2.7
segments(x, y, y1 = y + hsd)
text(x, y + hsd/2, "HSD", pos = 4)

### Add HSD letters
x <- c(1:3)
y <- rep(4.2, times = 3)
text(x, y, as.character(MT$TA$HSD))


## ------------------------------------------------------------------------
### Remove unnecessary objects
rm(aovYB, MT, lmT, hsd, x, y)


## ----Treatment effect on yield excluding watering, results='hide'--------
### Create Table
MT <- tmaovhsd(DYield, "Treatment", "YBpResiduals", "Tr")

### Treatments description ####
MT$TA$Treatments <- TreatmentDescr
MT$TA <- MT$TA[c(1,10,2:9)]


## ---- results='hide'-----------------------------------------------------
### For the text
lmT <- lm(YBpResiduals ~ Treatment, data = DYield)
# summary(lmT)

## ----Table Yield residuals-----------------------------------------------
#### table ####
tabla <- MT$TA
FT <- tablecap("Summary of the mean yield residuals of watering effect for each treatment (Kg/m) with the Analysis of variance values and post-hoc Tukey test. In Treatments RD, recommended dosage; N, number of repetitions; HSD, post-hoc Tukey test Honestly Significant Difference; Sd, standard deviation; Se, standard error; standardized Skewness & Kurtosis; DF, degrees of freedom")

XLS$TableCaptions[length(XLS$TableCaptions[[1]]) + 1,] <- FT$cap
XLS[[FT$xlsname]] <- tabla
kable(tabla, caption = FT$cap)
rm(tabla)

#### table b ####
tabla <- MT$TB
FT$xlsname <- paste0(FT$xlsname, "b")

XLS[[FT$xlsname]] <- tabla
kable(tabla)
rm(tabla)

## ----YieldResiduals-Treatment, fig.path=paste0(FT$Out,"Fig_",sprintf("%03d",FT$FN+1),"_"), fig.cap=FT$cap----
#### Caption ####
FT <- figcap("Effect of treatment on yield using the residuals to exclude the effect of watering. Differences are not significant.")
XLS$FigCaptions[length(XLS$FigCaptions[[1]]) + 1,] <- FT$cap

#### Plot ####
# plot(lmCoTr)
plot(YBpResiduals ~ Treatment, data = DYield,
     ylab = "Yield residuals (Kg/m)",
     ylim = c(-2.32, 1.5))

### Add HSD segment
hsd <- MT$hsd
x <- 0.4
y <- -1.5
segments(x, y, y1 = y + hsd)
text(x, y + hsd/2, "HSD", pos = 4)

### Add HSD letters
x <- c(1:6)
y <- rep(-2, times = 6)
text(x, y, as.character(MT$TA$HSD))


## ------------------------------------------------------------------------
### Remove unnecessary objects
rm(MT, lmT, x, y, hsd)


## ----Table Yield-treatXwater---------------------------------------------
### Data table for plot
Ta <- ddply(DYield, c("Treatment", "Block.pair"), summarise,
              N = length(Yield3),
              Mean = mean(Yield3),
              sd = sd(Yield3),
              se = sd/sqrt(N)
)

#### table ####
tabla <- Ta
FT <- tablecap("Mean yield for different treatments and block pairs (watering).")

XLS$TableCaptions[length(XLS$TableCaptions[[1]]) + 1,] <- FT$cap
XLS[[FT$xlsname]] <- tabla
kable(tabla, caption = FT$cap)
rm(tabla)

## ---- results='hide'-----------------------------------------------------
### Calculations for Figure

### Labels HSD Tuckey
MT <- tmaovhsd(DYield, "Block.pair", "Yield3")
lab1 <- data.frame(MT$TA[1:4], Treatment = NA)

### Labels for each column
LMT <- list()
for (i in levels(DYield$Block.pair)) {
    a <- tmaovhsd(subset(DYield, Block.pair == i),
                         "Treatment", "Yield3")$TA[1:4]
    a$HSD <- as.character(a$HSD)
    LMT[[i]] <- a
}

lab2 <- data.frame(Treatment = rep(LMT$`1-2`$Treatment, 3),
                   Block.pair = c(rep(names(LMT)[1], 6),
                                  rep(names(LMT)[2], 6),
                                  rep(names(LMT)[3], 6)),
                   HSD = c(LMT$`1-2`$HSD,LMT$`3-4`$HSD,LMT$`5-6`$HSD)
                    )


## ----Interaction_Yield-Treatment+Water, fig.path=paste0(FT$Out,"Fig_",sprintf("%03d",FT$FN+1),"_"), fig.cap=FT$cap----
#### Caption ####
FT <- figcap("Predicted yield values for differing treatments and watering intensities.  A: recommended Urtica dosage; B: half the recommended dose; C: double the recommended dose; D: Urtica recommended dosage in combination with Equisetum; E: Conventional foliar manure; F: control. Error bars indicate standard errors.")
XLS$FigCaptions[length(XLS$FigCaptions[[1]]) + 1,] <- FT$cap

### Figure A bars GGplot Interaction ####

### PLOT Figure
Figb <- ggplot(Ta,aes(x = Block.pair, y = Mean, fill = Treatment)) +
    ### Color bars
    geom_bar(position = position_dodge(),stat = "identity") +
    ### Error bars
    geom_errorbar(aes(ymin = Mean - se, ymax = Mean + se),
                width = .1, position = position_dodge(.9)) +
    ### Label for treatments, "dodged" to fit the bars
    geom_text(data = lab2, aes(y = 1,label = HSD),
            colour = "white",
            position = position_dodge(.9)) +
    ### Label for Block pair
    geom_text(data = lab1, aes(y = 3.2, label = HSD),
            colour = "black",
            size = 6) +
    ### Axis labels
    labs(x = "Block pairs",
         y = "Yield (Kg/m)")# +
### Theme
# Figb + theme_bw()#  +
Figb + theme_classic()# + theme(legend.position="none")      # COLORS


## ---- results='hide'-----------------------------------------------------
### Calculations for Figure

### Labels HSD Tuckey
MT <- tmaovhsd(DYield, "Treatment", "Yield3")
lab1 <- data.frame(MT$TA[1:4], Block.pair = NA)

### Labels for each column
LMT <- list()
for (i in levels(DYield$Treatment)) {
    a <- tmaovhsd(subset(DYield, Treatment == i),
                         "Block.pair", "Yield3")$TA[1:4]
    a$HSD <- as.character(a$HSD)
    LMT[[i]] <- a
}
hsd <- Tr <- factor()
for (i in names(LMT)) {
    Tr <- c(Tr,rep(i,3))
    hsd <- c(hsd, LMT[[i]]$HSD)
}
# hsd
# Tr
lab2 <- data.frame(Block.pair = rep(LMT$A$Block.pair, 6),
                   Treatment = Tr,
                   HSD = hsd )


## ----F04b_Interaction_Yield-WaterXTreatment, fig.path=paste0(FT$Out,"Fig_",sprintf("%03d",FT$FN+1),"_"), fig.cap=FT$cap----
#### Caption ####
FT <- figcap("Predicted yield values for differing treatments and watering intensities.  A: recommended Urtica dosage; B: half the recommended dose; C: double the recommended dose; D: Urtica recommended dosage in combination with Equisetum; E: Conventional foliar manure; F: control. Error bars indicate standard errors.")
XLS$FigCaptions[length(XLS$FigCaptions[[1]]) + 1,] <- FT$cap

### Figure B bars GGplot Interaction ####

### Plot figure
Figc <- ggplot(Ta,aes(x = Treatment, y = Mean, fill = Block.pair)) +
    geom_bar(position = position_dodge(),stat = "identity") +
    geom_errorbar(aes(ymin = Mean - se, ymax = Mean + se),
                width = .1, position = position_dodge(.9)) +
    ### Label for treatments, "dodged" to fit the bars
    geom_text(data = lab2, aes(y = 1,label = HSD),
            colour = "white",
            position = position_dodge(.9)) +
    ### Label for Block pair
    geom_text(data = lab1, aes(y = 3.2, label = HSD),
            colour = "black",
            size = 6) +
    ### Axis labels
    labs(fill = "Block pairs", y = "Yield (Kg/m)") # +
Figc + theme_bw()#  +
# Figc + theme_classic()# + theme(legend.position="none")

### Remove unnecessary objects
rm(Ta, MT, LMT, i, a, lab1, lab2, Figb, Figc, Tr, hsd)


## ----table of Variables--------------------------------------------------
TA <- DReadme[c(25:28),c(1:2)]
names(TA) <- c("Dependent Variables", "Description")
kable(TA)

# <-
TB <- DReadme[c(22:24),c(1:2)]
names(TB) <- c("Independent Variables", "Description")
kable(TB)

### Remove unnecessary objects
rm(TA, TB)

### Data Frame separating data from different times
# names(DPlantT$T1)
DPlantTimes <- NA
for (i in names(DPlantT)) {
    # newD <- DPlantT[[i]][c(2, 22, 4:10)]   # NO 22 sustituido por 17
    newD <- DPlantT[[i]][c(2, 16, 4:13)]
    names(newD) <- paste(names(newD),i,sep = "_")
    DPlantTimes <- data.frame(DPlantTimes,newD)
}
DPlantTimes <- DPlantTimes[-1]

### check it is Ok
# identical(DPlantTimes$Plot_T1, DPlantTimes$Plot_T2, DPlantTimes$Plot_T3)

### Means for adding to DPlot and compare with Yield
# names(DPlantTimes)
TA <- aggregate(DPlantTimes[c(5:7, 17:19, 29:31)],
                by = list(DPlantTimes$Plot_T1),
                FUN = mean)
names(TA)[1] <- "Plot"
DPlot <- join(DPlot, TA, by = "Plot")

### Remove
rm(DPlantTimes, newD, TA, i)

## ----Table05_Regressions_Yield-size--------------------------------------
### Init variables
# NV <- c(14, 16, 19, 23, 17, 20, 24, 18, 21, 25, 22)
SizeV <- c(14              #"AerBiom"
           , 27:29         # "Height_T1" "LeavesNumber_T1" "LeavesLength_T1"
           , 30:32         # T2
           , 33:35         # T3
)
# names(DPlot)[SizeV]

### Calculations
p <- R2 <- Slope <- Intercept <- numeric()
VarName <- character()
# i=14
for (i in SizeV) {
    VarName <- c(VarName, names(DPlot)[i])
    lm1 <- lm(DPlot$MeanYield ~ DPlot[[i]])
    Intercept <- c(Intercept, lm1$coefficients[[1]])
    Slope <- c(Slope, lm1$coefficients[[2]])
    R2 <- c(R2, summary(lm1)$r.squared)
    p <- c(p, lmp(lm1))
}

R2 <- format(R2, scientific = FALSE)

### Create data frame
TA <- data.frame(VarName, Intercept, Slope, R2, p)

#### table ####
tabla <- TA
FT <- tablecap("Linear relationships between plant size variables and yield.")

XLS$TableCaptions[length(XLS$TableCaptions[[1]]) + 1,] <- FT$cap
XLS[[FT$xlsname]] <- tabla
kable(tabla, caption = FT$cap)
rm(tabla)

### Remove objects ####
rm(TA, i, Intercept, lm1, p, R2, Slope, VarName)

## ----Table Regressions_Yield-size_with_Residuals-------------------------

### Anova yield x water
# names(DPlot)
aovYW <- aov(MeanYield ~ Water, data = DPlot)

### Save residuals for further analyses
DPlot$YWResiduals <- aovYW$residuals

#### TABLE ####

### Calculations
p <- R2 <- Slope <- Intercept <- numeric()
VarName <- character()
for (i in SizeV) {
    VarName <- c(VarName, names(DPlot)[i])
    lm1 <- lm(DPlot$YWResiduals ~ DPlot[[i]])
    Intercept <- c(Intercept, lm1$coefficients[[1]])
    Slope <- c(Slope, lm1$coefficients[[2]])
    R2 <- c(R2, summary(lm1)$r.squared)
    p <- c(p, lmp(lm1))
}

R2 <- format(R2, scientific = FALSE)

### Create data frame
TA <- data.frame(VarName, Intercept, Slope, R2, p)

#### table ####
tabla <- TA
FT <- tablecap("Linear relationships between plant size variables and residuals from the effect of watering (block-pairs) on yield.")

XLS$TableCaptions[length(XLS$TableCaptions[[1]]) + 1,] <- FT$cap
XLS[[FT$xlsname]] <- tabla
kable(tabla, caption = FT$cap)
rm(tabla)

### Remove objects ####
rm(TA, i, Intercept, lm1, p, R2, Slope, VarName, aovYW)

## ----Table_sizes-treatments----------------------------------------------
#### Arrange data ####
# names(DPlantT$T1)
datos <- data.frame(DPlantT$T1[6:8], DPlantT$T2[6:9], DPlantT$T3[6:8])
names(datos) <- c("Height_T1", "LeavesNumber_T1", "LeavesLength_T1"
                  , "Heigth_T2", "LeavesNumber_T2", "LeavesLengthT2", "FlowersNumber_T2"
                  , "Heigth_T3", "LeavesNumber_T3", "LeavesLengthT3")
datos <- datos[c(1, 4, 8, 2, 5, 9, 3, 6, 10, 7)]

#### Analyses ####
TA <- TAnovas(Dep = datos, Ind = DPlantT$T1$Treatment)[-1]

### Analisis Aerial biomass
TAb <- TAnovas(Dep = DPlot[14], Ind = DPlot$Treatment)[-1]
TA <- rbind(TA, TAb)

# TA
TAhsd <- TA[c(1, 8, 13, 18, 23, 28, 33)]

#### table ####
tabla <- TA
FT <- tablecap("Effect of treatments on plan size variables. Different letters for significant differences. All comparisons made from plant data but aerial biomass, with plot data.")

XLS$TableCaptions[length(XLS$TableCaptions[[1]]) + 1,] <- FT$cap
XLS[[FT$xlsname]] <- tabla
kable(tabla, caption = FT$cap)
rm(tabla)
########

#### table ####
tabla <- TAhsd
FT <- tablecap("Tukey HSD resultos for the effect of treatments on plan size variables. Different letters for significant differences between treatments.")

XLS$TableCaptions[length(XLS$TableCaptions[[1]]) + 1,] <- FT$cap
XLS[[FT$xlsname]] <- tabla
kable(tabla, caption = FT$cap)
rm(tabla)

## ----FUNCTION Aggplotline------------------------------------------------
#### Figure FUNCTION ####

Aggplotline <- function(data = Ta, ylab = ""
                        , x = "Time", y = "Mean"
                        , col = "Treatment") {

    data$Time <- as.numeric(data$Time)
    ggplot(data, aes_string(x = x, y = y, col = col)) +
    ### Color bars
    geom_line(position = position_dodge(.1), stat = "identity") +
    ### Error bars
    geom_errorbar(aes(ymin = Mean - se, ymax = Mean + se),
                  width = .1, position = position_dodge(.1)) +
    labs(x = "Time",
         y = ylab) +
    # scale_x_discrete(breaks = c(1, 2, 3),
                     # labels = c("Time_1", "Time_2", "Time_3")) +
    scale_x_continuous(breaks = c(1, 2, 3)) +
    ### Theme
    # theme_bw()#  +
     theme_classic()# + theme(legend.position="none")      # COLORS
}
# Aggplotline()


## ----Figure_sizesXtreatments, fig.height=15, fig.path=paste0(FT$Out,"Fig_",sprintf("%03d",FT$FN+1),"_"), fig.cap=FT$cap----
#### Caption ####
FT <- figcap("Effect of treatments on plant size variables at three times. FALTAN LAS FECHAS.")
XLS$FigCaptions[length(XLS$FigCaptions[[1]]) + 1,] <- FT$cap

#### Heigth ####

### Data table for plot
Data <- DPlants
#Data$Time <- as.factor(Data$Time)
Ta <- ddply(Data, c("Time", "Treatment"), summarise,
            N = length(Height),
            Mean = mean(Height),
            sd = sd(Height),
            se = sd/sqrt(N)
)

#### Figure ####
FigHeigth <- Aggplotline(ylab = "Heigth (cm)")

#### LeavesNumber ####

### Data table for plot
Data <- DPlants
#Data$Time <- as.factor(Data$Time)
Ta <- ddply(Data, c("Time", "Treatment"), summarise,
            N = length(LeavesNumber),
            Mean = mean(LeavesNumber),
            sd = sd(LeavesNumber),
            se = sd/sqrt(N)
)

### Figure
FigLeavesNum <- Aggplotline(ylab = "Number of leaves")

#### LeavesLength ####

### Data table for plot
Data <- DPlants
#Data$Time <- as.factor(Data$Time)
Ta <- ddply(Data, c("Time", "Treatment"), summarise,
            N = length(LeavesLength),
            Mean = mean(LeavesLength),
            sd = sd(LeavesLength),
            se = sd/sqrt(N)
)

### Figure
FigLeavesLength <- Aggplotline(ylab = "Leaves length (cm)")

#### Combined plot ####
# library(ggplot2)
multiplot(FigHeigth, FigLeavesNum, FigLeavesLength, cols = 1)


## ----Table_sizes-Water---------------------------------------------------
#### Analyses ####
TA <- TAnovas(Dep = datos, Ind = DPlantT$T1$Water)[-1]
# TA
### Analisis Aerial biomass
TAb <- TAnovas(Dep = DPlot[14], Ind = DPlot$Water)[-1]
TA <- rbind(TA, TAb)

### Otra tabla
TAhsd <- TA[c(1, 8, 13, 18)]

#### Table ####
tabla <- TA
FT <- tablecap("Effect of water on plan size variables. Different letters for significant differences.")

XLS$TableCaptions[length(XLS$TableCaptions[[1]]) + 1,] <- FT$cap
XLS[[FT$xlsname]] <- tabla
kable(tabla, caption = FT$cap)
rm(tabla)

#### Table HSD ####
tabla <- TAhsd
FT <- tablecap("Tukey HSD resultos for the effect of watering on plan size variables. Different letters for significant differences between treatments.")

XLS$TableCaptions[length(XLS$TableCaptions[[1]]) + 1,] <- FT$cap
XLS[[FT$xlsname]] <- tabla
kable(tabla, caption = FT$cap)
rm(tabla)
########


## ----Figure_sizesXwatering, fig.height=15, fig.path=paste0(FT$Out,"Fig_",sprintf("%03d",FT$FN+1),"_"), fig.cap=FT$cap----
#### Caption ####
FT <- figcap("Plant size variables for watering blocks at three times.")
XLS$FigCaptions[length(XLS$FigCaptions[[1]]) + 1,] <- FT$cap

#### Heigth ####

### Data table for plot
Data <- DPlants
Data$Water <- as.factor(Data$Water)
#Data$Time <- as.factor(Data$Time)
Ta <- ddply(Data, c("Time", "Water"), summarise,
            N = length(Height),
            Mean = mean(Height),
            sd = sd(Height),
            se = sd/sqrt(N)
)

#### table ####
tabla <- Ta
FT <- tablecap("Mean plant heigth for different treatments.")

XLS$TableCaptions[length(XLS$TableCaptions[[1]]) + 1,] <- FT$cap
XLS[[FT$xlsname]] <- tabla
kable(tabla, caption = FT$cap)
rm(tabla)

### Figure
FigHeigth <- Aggplotline(ylab = "Heigth (cm)", col = "Water")


#### LeavesNumber ####

### Data table for plot
#Data$Time <- as.factor(Data$Time)
Ta <- ddply(Data, c("Time", "Water"), summarise,
            N = length(LeavesNumber),
            Mean = mean(LeavesNumber),
            sd = sd(LeavesNumber),
            se = sd/sqrt(N)
)

#### table ####
tabla <- Ta
FT <- tablecap("Mean LeavesNumber for different treatments.")

XLS$TableCaptions[length(XLS$TableCaptions[[1]]) + 1,] <- FT$cap
XLS[[FT$xlsname]] <- tabla
kable(tabla, caption = FT$cap)
rm(tabla)

### Figure
FigLeavesNum <- Aggplotline(ylab = "Leaves number", col = "Water")

#### LeavesLength ####

### Data table for plot
#Data$Time <- as.factor(Data$Time)
Ta <- ddply(Data, c("Time", "Water"), summarise,
            N = length(LeavesLength),
            Mean = mean(LeavesLength),
            sd = sd(LeavesLength),
            se = sd/sqrt(N)
)

#### table ####
tabla <- Ta
FT <- tablecap("Mean LeavesLength for different treatments.")

XLS$TableCaptions[length(XLS$TableCaptions[[1]]) + 1,] <- FT$cap
XLS[[FT$xlsname]] <- tabla
kable(tabla, caption = FT$cap)
rm(tabla)

### Figure
FigLeavesLength <- Aggplotline(ylab = "Leaves length (cm)", col = "Water")

#### Combined plot ####
library(ggplot2)
multiplot(FigHeigth, FigLeavesNum, FigLeavesLength, cols=1)


## ----Excluding Effect of Watering on plant size--------------------------
### Excluding Effect of Watering
# i <- "T1"
DExclWater <- data.frame(Treatment = DPlantT$T1$Treatment)
### Height
# i = "T1"
for (i in names(DPlantT)) {
    A1 <- aov(Height ~ Water, data = DPlantT[[i]])
    Res <- as.numeric(residuals(A1))
    DExclWater$a <- mean(DPlantT[[i]]$Height) + Res
    names(DExclWater)[length(DExclWater)] <- paste("HeightW", i, sep = "_")
}

### LeavesNumber
for (i in names(DPlantT)) {
    A1 <- aov(LeavesNumber ~ Water, data = DPlantT[[i]])
    Res <- as.numeric(residuals(A1))
    DExclWater$a <- mean(DPlantT[[i]]$LeavesNumber) + Res
    names(DExclWater)[length(DExclWater)] <- paste("LeavesNumberW", i, sep = "_")
}

### LeavesLength
for (i in names(DPlantT)) {
    A1 <- aov(LeavesLength ~ Water, data = DPlantT[[i]])
    Res <- as.numeric(residuals(A1))
    DExclWater$a <- mean(DPlantT[[i]]$LeavesLength) + Res
    names(DExclWater)[length(DExclWater)] <- paste("LeavesLengthW", i, sep = "_")
}

### DPlantT$T2$FlowersNumber
A1 <- aov(FlowersNumber ~ Water
          , data = DPlantT[["T2"]])
Res <- as.numeric(residuals(A1))
DExclWater$a <- mean(DPlantT[["T2"]]$FlowersNumber) + Res
names(DExclWater)[length(DExclWater)] <- "FlowersNumberW_T2"

### AerBiom Aerial Biomass
A1 <- aov(AerBiom ~ Water
          , data = DYield)
Res <- as.numeric(residuals(A1))
AerBiom <- data.frame(Treatment = DYield$Treatment
                      , AerBiom = mean(DYield$AerBiom) + Res)

### Remove
rm(A1, i, Res)

## ----Biomasa Aerea, results='hide'---------------------------------------
### Analyses for Table ####
### Variables Sample size
tss <- aggregate(. ~ Treatment, AerBiom,
                function(x) length(x))
ss <- as.data.frame(t(tss[2:length(tss)]))
names(ss) <- paste(tss$Treatment, "n", sep = "_")
ss

### Variables Means
tM <- aggregate(. ~ Treatment, AerBiom,
                function(x) mean(x))
M <- as.data.frame(t(tM[2:length(tM)]))
names(M) <- paste(tM$Treatment, "mean", sep = "_")
M

### "+-"
mm <- rep("+-",length(tM) - 1)

### Variables Standard Errors
tSE <- aggregate(. ~ Treatment, AerBiom,
                function(x) SE = sd(x)/sqrt(length(x)))
SE <- as.data.frame(t(tSE[2:length(tSE)]))
names(SE) <- paste(tM$Treatment, "SE", sep = "_")
SE

### ANOVAS and Tuckey posthocs ####

hsd <- data.frame(Treatment = levels(AerBiom$Treatment))
HSD <- p <- eta2 <- levene <- shap <- numeric()
# i = names(DExclWater)[-1][1]
i = "AerBiom"
# for (i in names(DExclWater)[-1]) {
    a <- tmaovhsd(AerBiom, "Treatment", i)

    ###  Letters
    hsd[,i] <- data.frame(h = as.character(a$TA$HSD), stringsAsFactors = FALSE)

    ###  p
    p <- c(p, a$TB$`Pr(>F)`[1])
    names(p)[length(p)] <- i

    ### hsd
    HSD <- c(HSD, a$hsd)
    names(HSD)[length(HSD)] <- i

    ### ETA.Square. Effect size for ANOVA
    eta2 <- c(eta2, a$TB$eta.sq[1])
    names(eta2)[length(eta2)] <- i

    ### Levene
    levene <- c(levene, a$TB$Levene[1])
    names(levene)[length(levene)] <- i

    ### Shapiro-Wilk
    shap <- c(shap, a$TB$Shapiro[2])
    names(shap)[length(shap)] <- i

#}

### p format not scientific
p <- format(p, scientific = FALSE)

### Transpose hsd
thsd <- as.data.frame(t(hsd[-1]))
names(thsd) <- paste(hsd$Treatment, "hsd", sep = "_")
thsdb <- thsd
### Arrange table
TAb <- data.frame(p, HSD, eta2, levene, shap, ss, M, SE, thsd, mm)
TAb <- TAb[c(1:6, 12, 24, 30, 18
           ,  7, 13, 25, 30, 19
           ,  8, 14, 26, 30, 20
           ,  9, 15, 27, 30, 21
           , 10, 16, 28, 30, 22
           , 11, 17, 29, 30, 23)]

## ----analyses for table, results='hide'----------------------------------
### Analyses for Table ####
### Variables Sample size
tss <- aggregate(. ~ Treatment, DExclWater,
                function(x) length(x))
ss <- as.data.frame(t(tss[2:length(tss)]))
names(ss) <- paste(tss$Treatment, "n", sep = "_")
ss

### Variables Means
tM <- aggregate(. ~ Treatment, DExclWater,
                function(x) mean(x))
M <- as.data.frame(t(tM[2:length(tM)]))
names(M) <- paste(tM$Treatment, "mean", sep = "_")
M

### "+-"
mm <- rep("+-",length(tM) - 1)

### Variables Standard Errors
tSE <- aggregate(. ~ Treatment, DExclWater,
                function(x) SE = sd(x)/sqrt(length(x)))
SE <- as.data.frame(t(tSE[2:length(tSE)]))
names(SE) <- paste(tM$Treatment, "SE", sep = "_")
SE

### ANOVAS and Tuckey posthocs ####

hsd <- data.frame(Treatment = levels(DExclWater$Treatment))
HSD <- p <- eta2 <- levene <- shap <- numeric()
# i = names(DExclWater)[-1][1]
for (i in names(DExclWater)[-1]) {
    a <- tmaovhsd(DExclWater, "Treatment", i)

    ###  Letters
    hsd[,i] <- data.frame(h = as.character(a$TA$HSD), stringsAsFactors = FALSE)

    ###  p
    p <- c(p, a$TB$`Pr(>F)`[1])
    names(p)[length(p)] <- i

    ### hsd
    HSD <- c(HSD, a$hsd)
    names(HSD)[length(HSD)] <- i

    ### ETA.Square. Effect size for ANOVA
    eta2 <- c(eta2, a$TB$eta.sq[1])
    names(eta2)[length(eta2)] <- i

    ### Levene
    levene <- c(levene, a$TB$Levene[1])
    names(levene)[length(levene)] <- i

    ### Shapiro-Wilk
    shap <- c(shap, a$TB$Shapiro[2])
    names(shap)[length(shap)] <- i

}

### p format not scientific
p <- format(p, scientific = FALSE)

### Transpose hsd
thsd <- as.data.frame(t(hsd[-1]))
names(thsd) <- paste(hsd$Treatment, "hsd", sep = "_")
thsd
### Arrange table
TA <- data.frame(p, HSD, eta2, levene, shap, ss, M, SE, thsd, mm)
TA <- TA[c(1:6, 12, 24, 30, 18
           ,  7, 13, 25, 30, 19
           ,  8, 14, 26, 30, 20
           ,  9, 15, 27, 30, 21
           , 10, 16, 28, 30, 22
           , 11, 17, 29, 30, 23)]

TA <- rbind(TA, TAb)
thsd <- rbind(thsd, thsdb)

## ----Table_Size-TreatmentsXwater-----------------------------------------
#### table ####
tabla <- TA
FT <- tablecap("Expected sizes for each treatment excluding the effect of watering.")

XLS$TableCaptions[length(XLS$TableCaptions[[1]]) + 1,] <- FT$cap
XLS[[FT$xlsname]] <- tabla
kable(tabla, caption = FT$cap)
rm(tabla)

#### table ####
tabla <- thsd
FT <- tablecap("Tukey HSD results for each treatment excluding the effect of watering.")

XLS$TableCaptions[length(XLS$TableCaptions[[1]]) + 1,] <- FT$cap
XLS[[FT$xlsname]] <- tabla
kable(tabla, caption = FT$cap)
rm(tabla)

### remove
rm(AerBiom, DExclWater, hsd, M, SE, ss
   , TA, Ta, TAb, thsd, thsdb, tM, tSE, tss
   , a, eta2, HSD, i, levene, mm, p, shap
   , Data
   , FigHeigth, FigLeavesNum, FigLeavesLength)

## ----Clorophyll_correlations, fig.path=paste0(FT$Out,"Fig_",sprintf("%03d",FT$FN+1),"_"), fig.cap=FT$cap----
#### Caption ####
FT <- figcap("Correlations between chlorophyll variables using the mean for each plot.")
XLS$FigCaptions[length(XLS$FigCaptions[[1]]) + 1,] <- FT$cap

#### Correlations figure ####
### Chlorophyl variables
ChV <- 15:18

pairs(DPlot[ChV],
      col = as.numeric(DPlot$Treatment),
      lower.panel = lowpan)


## ----Chlorophyll_biplot, fig.path=paste0(FT$Out,"Fig_",sprintf("%03d",FT$FN+1),"_"), fig.cap=FT$cap----
#### Caption ####
FT <- figcap("Principal components biplot for Chlorophyll variables using plot means.")
XLS$FigCaptions[length(XLS$FigCaptions[[1]]) + 1,] <- FT$cap

#### Plot ####
### Principal components
prC <- prcomp(DPlot[ChV], center = TRUE, scale. = TRUE)

### biplot
g <- ggbiplot(prC, obs.scale = 1, var.scale = 1,
              groups = DPlot$Treatment,
              ellipse = FALSE,
              circle = FALSE)
g <- g + scale_color_discrete(name = "Treatments") #+
#     ggtitle(main)

### print biplot
print(g)

### remove
rm(g, prC)

## ----analyses for Table07_anovas_Treatment-Chlorophyll, results='hide'----
### Init variables
HSD <- p <- numeric()
VarName <- character()
# names(DPlot)[ChV]

### Analyses for Table ####
### Variables Sample size
ss <- aggregate(. ~ DPlot$Treatment, DPlot[ChV],
                function(x) ss = length(x))
rownames(ss) <- paste(ss$"DPlot$Treatment", "n", sep = "_")
ss <- ss[-1]
ss <- t(ss)
ss
### Variables Means
M <- aggregate(. ~ DPlot$Treatment, DPlot[ChV],
                function(x) mean = mean(x))
rownames(M) <- paste(M$"DPlot$Treatment", "mean", sep = "_")
M <- M[-1]
M <- t(M)
M

### "+-"
mm <- rep("+-",4)

### Variables Standard Errors
SE <- aggregate(. ~ DPlot$Treatment, DPlot[ChV],
                function(x) SE = sd(x)/sqrt(length(x)))
rownames(SE) <- paste(SE$"DPlot$Treatment", "SE", sep = "_")
SE <- SE[-1]
SE <- t(SE)
SE

### ANOVAS and Tuckey posthocs ####

### Calculations
# i <- NV[1]
hsd <- data.frame(Treatment = levels(as.factor(DPlot$Treatment)))
#for (i in NV) {
for (i in ChV) {
    j <- names(DPlot)[i]
    a <- tmaovhsd(DPlot, "Treatment", j)
    ###  Letters
    hsd[,j] <- data.frame(h = as.character(a$TA$HSD)
                         , stringsAsFactors = FALSE)
    ###  p
    p <- c(p, a$TB$`Pr(>F)`[1])
    names(p)[length(p)] <- j
    ### hsd
    HSD <- c(HSD, a$hsd)
    names(HSD)[length(HSD)] <- j
}

### Transpose hsd
rownames(hsd) <- paste(hsd$Treatment, "hsd", sep = "_")
thsd <- as.data.frame(t(hsd[-1]))
thsd
### Arrange table
TA <- data.frame(p, HSD, ss, M, SE, thsd, mm)
TA <- TA[c(1:3, 9, 21, 27, 15,
             4, 10, 22, 27, 16,
             5, 11, 23, 27, 17,
             6, 12, 24, 27, 18,
             7, 13, 25, 27, 19,
             8, 14, 26, 27, 20)]
TA

## ----Table anovas_Treatment-Chlorophyll----------------------------------
#### table ####
tabla <- TA
FT <- tablecap("Anovas of Chlorophyll variables for each treatment, using plots data.")

XLS$TableCaptions[length(XLS$TableCaptions[[1]]) + 1,] <- FT$cap
XLS[[FT$xlsname]] <- tabla
kable(tabla, caption = FT$cap)
rm(tabla)

#### table ####
tabla <- thsd
FT <- tablecap("Tukey HSD results for each treatment excluding the effect of watering.")

XLS$TableCaptions[length(XLS$TableCaptions[[1]]) + 1,] <- FT$cap
XLS[[FT$xlsname]] <- tabla
kable(tabla, caption = FT$cap)
rm(tabla)

### Remove objects ####
rm(hsd, M, SE, ss, TA, thsd, a, HSD, i, j, mm, p, VarName)


## ----analyses for Table07c_anovas_Water-Chlorophyll, results='hide'------
### Init variables
HSD <- p <- numeric()
VarName <- character()
# names(DPlot)[ChV]

### Analyses for Table ####
### Variables Sample size
ss <- aggregate(. ~ DPlot$Water, DPlot[ChV],
                function(x) ss = length(x))
rownames(ss) <- paste("Water", ss$"DPlot$Water", "n", sep = "_")
ss <- ss[-1]
ss <- t(ss)
ss
### Variables Means
M <- aggregate(. ~ DPlot$Water, DPlot[ChV],
                function(x) mean = mean(x))
rownames(M) <- paste("Water", M$"DPlot$Water", "mean", sep = "_")
M <- M[-1]
M <- t(M)
M

### "+-"
mm <- rep("+-",4)

### Variables Standard Errors
# tSE1 <- aggregate(. ~ Treatment_1, DPlot,
#                 function(x) SE = sd(x)/sqrt(length(x)))
# tSE <- tSE1[NV + 1]
SE <- aggregate(. ~ DPlot$Water, DPlot[ChV],
                function(x) SE = sd(x)/sqrt(length(x)))
rownames(SE) <- paste("Water", SE$"DPlot$Water", "SE", sep = "_")
SE <- SE[-1]
SE <- t(SE)
SE

### ANOVAS and Tuckey posthocs ####

### Calculations
# i <- NV[1]
hsd <- data.frame(Water = levels(as.factor(DPlot$Water)))
#for (i in NV) {
for (i in ChV) {
    j <- names(DPlot)[i]
    a <- tmaovhsd(DPlot, "Water", j)
    ###  Letters
    hsd[,j] <- data.frame(h = as.character(a$TA$HSD)
                         , stringsAsFactors = FALSE)
    ###  p
    p <- c(p, a$TB$`Pr(>F)`[1])
    names(p)[length(p)] <- j
    ### hsd
    HSD <- c(HSD, a$hsd)
    names(HSD)[length(HSD)] <- j
}

### Transpose hsd
rownames(hsd) <- paste("Water", hsd$Water, "hsd", sep = "_")
thsd <- as.data.frame(t(hsd[-1]))
thsd
### Arrange table
TA <- data.frame(p, HSD, ss, M, SE, thsd, mm)

TA <- TA[c(1:3,  6, 12, 15,  9
           , 4,  7, 13, 15, 10
           , 5,  8, 14, 15, 11
           )]

TA


## ----Table anovas_Water-Chlorophyll--------------------------------------
#### table ####
tabla <- TA
FT <- tablecap("Anovas of Chlorophyll variables for each Watering block.")

XLS$TableCaptions[length(XLS$TableCaptions[[1]]) + 1,] <- FT$cap
XLS[[FT$xlsname]] <- tabla
kable(tabla, caption = FT$cap)
rm(tabla)

#### table ####
tabla <- thsd
FT <- tablecap("Tukey HSD results for the effect of each Watering block on Chlorophyll.")

XLS$TableCaptions[length(XLS$TableCaptions[[1]]) + 1,] <- FT$cap
XLS[[FT$xlsname]] <- tabla
kable(tabla, caption = FT$cap)
rm(tabla)

### Remove objects ####
rm(hsd, M, SE, ss, TA, thsd, a, HSD, i, j, mm, p)


## ----Table Regressions_Yield-Chlorophyl----------------------------------
### Init variables
p <- R2 <- Slope <- Intercept <- numeric()
VarName <- character()

# names(DPlot)[ChV]

### Calculations
for (i in ChV) {
    VarName <- c(VarName, names(DPlot)[i])
    lm1 <- lm(DPlot$MeanYield ~ DPlot[[i]])
    Intercept <- c(Intercept, lm1$coefficients[[1]])
    Slope <- c(Slope, lm1$coefficients[[2]])
    R2 <- c(R2, summary(lm1)$r.squared)
    p <- c(p, lmp(lm1))
}

R2 <- format(R2, scientific = FALSE)

### Create data frame
TA <- data.frame(VarName, Intercept, Slope, R2, p)

#### table ####
tabla <- TA
FT <- tablecap("Linear relationships between chlorophyll variables and yield.")

XLS$TableCaptions[length(XLS$TableCaptions[[1]]) + 1,] <- FT$cap
XLS[[FT$xlsname]] <- tabla
kable(tabla, caption = FT$cap)
rm(tabla)

### Remove objects ####
rm(TA, i, Intercept, lm1, p, R2, Slope, VarName)

## ----Table Regressions_Yield_Residuals-Chlorophyl------------------------
### Init variables
p <- R2 <- Slope <- Intercept <- numeric()
VarName <- character()

### Calculations
for (i in ChV) {
    VarName <- c(VarName, names(DPlot)[i])
    lm1 <- lm(DPlot$YWResiduals ~ DPlot[[i]])
    Intercept <- c(Intercept, lm1$coefficients[[1]])
    Slope <- c(Slope, lm1$coefficients[[2]])
    R2 <- c(R2, summary(lm1)$r.squared)
    p <- c(p, lmp(lm1))
}

R2 <- format(R2, scientific = FALSE)

### Create data frame
TA <- data.frame(VarName, Intercept, Slope, R2, p)

#### table ####
tabla <- TA
FT <- tablecap("Linear relationships between chlorophyll variables and yield residuals for the effect of watering.")

XLS$TableCaptions[length(XLS$TableCaptions[[1]]) + 1,] <- FT$cap
XLS[[FT$xlsname]] <- tabla
kable(tabla, caption = FT$cap)
rm(tabla)

### Remove objects ####
rm(TA, i, Intercept, lm1, p, R2, Slope, VarName)

## ----Yield-Chlorophyl, results='hold', fig.path=paste0(FT$Out,"Fig_",sprintf("%03d",FT$FN+1),"_"), fig.cap=FT$cap----

#### Linear models ####
lm1 <- lm(MeanYield ~ Total_Chlor_2, data = DPlot)

#### Caption ####
Cap <- paste("Effect of the ammount of chlorophyll on the final yield: Yield = ",
             lm1$coefficients[[1]], " + ",
             lm1$coefficients[[2]], "Total_Chlor_2. p = ",
             lmp(lm1), "and R² = ",
             summary(lm1)$r.squared, "."
             )
FT <- figcap(Cap)
XLS$FigCaptions[length(XLS$FigCaptions[[1]]) + 1,] <- FT$cap

#### Plot ####
plot(MeanYield ~ Total_Chlor_2, data = DPlot)
abline(lm1, col = 2)

## ----Yield_Residuals-Chlorophyl, results='hold', fig.path=paste0(FT$Out,"Fig_",sprintf("%03d",FT$FN+1),"_"), fig.cap=FT$cap----
### Linear models ####
lm1 <- lm(YWResiduals ~ Total_Chlor_2, data = DPlot)

#### Caption ####
Cap <- paste("Effect of the ammount of chlorophyll on the residuals for the effect of watering on yield: Yield = ",
             lm1$coefficients[[1]], " + ",
             lm1$coefficients[[2]], "Total_Chlor_2_1. p = ",
             lmp(lm1), "and R² = ",
             summary(lm1)$r.squared, "."
             )
FT <- figcap(Cap)
XLS$FigCaptions[length(XLS$FigCaptions[[1]]) + 1,] <- FT$cap
rm(Cap)
#### Plot ####
plot(YWResiduals ~ Total_Chlor_2, data = DPlot)
abline(lm1, col = 2)

rm(lm1)

## ----Chlorphyll_Size_corr, fig.path=paste0(FT$Out,"Fig_",sprintf("%03d",FT$FN+1),"_"), fig.cap=FT$cap----
#### Caption ####
FT <- figcap("Correlations between total chlorophyll_2 and growth variables. Colors for different treatments: A, black; B, red; C, green; D, blue; E, cyan; F, violet.")
XLS$FigCaptions[length(XLS$FigCaptions[[1]]) + 1,] <- FT$cap

### Correlations figure ####
pairs(DPlot[c(18, SizeV, 22)],
      col = as.numeric(DPlot$Treatment),
      lower.panel = lowpan)

rm(ChV, SizeV)

## ------------------------------------------------------------------------
### DChlor$Time is not time, is plant
# names(DChlor$Time) <- "plant" # not necessary

DChlor <- join(DChlor, DPlot, by = "Plot")

## ----Clorophyll_correlations_x3, fig.path=paste0(FT$Out,"Fig_",sprintf("%03d",FT$FN+1),"_"), fig.cap=FT$cap----
#### Caption ####
FT <- figcap("Correlations between chlorophyll variables using all the plants.")
XLS$FigCaptions[length(XLS$FigCaptions[[1]]) + 1,] <- FT$cap

#### Correlations figure ####
### Chlorophyl variables
ChV <- 12:15

pairs(DChlor[ChV],
      col = as.numeric(DChlor$Treatment),
      lower.panel = lowpan)


## ----Chlorophyll_biplotx3, fig.path=paste0(FT$Out,"Fig_",sprintf("%03d",FT$FN+1),"_"), fig.cap=FT$cap----
#### Caption ####
FT <- figcap("Principal components biplot for Chlorophyll variables using all plants data.")
XLS$FigCaptions[length(XLS$FigCaptions[[1]]) + 1,] <- FT$cap

#### Plot ####
### Principal components
prC <- prcomp(DChlor[ChV], center = TRUE, scale. = TRUE)

### biplot
g <- ggbiplot(prC, obs.scale = 1, var.scale = 1,
              groups = DChlor$Treatment,
              ellipse = FALSE,
              circle = FALSE)
g <- g + scale_color_discrete(name = "Treatments") #+
#     ggtitle(main)

### print biplot
print(g)

# Ch2 <- 18

## ------------------------------------------------------------------------
### remove
rm(g, prC)

## ----analyses for Table_anovas_Treatment-Chlorophyll x3, results='hide'----
### Init variables
HSD <- p <- numeric()
VarName <- character()
# names(DChlor)[ChV]

### Analyses for Table ####
### Variables Sample size
ss <- aggregate(. ~ DChlor$Treatment, DChlor[ChV],
                function(x) ss = length(x))
rownames(ss) <- paste(ss$"DChlor$Treatment", "n", sep = "_")
ss <- ss[-1]
ss <- t(ss)
ss
### Variables Means
# tM1 <- aggregate(. ~ Treatment_1, DChlor,
#                 function(x) mean = mean(x))
# tM <- tM1[NV + 1]
M <- aggregate(. ~ DChlor$Treatment, DChlor[ChV],
                function(x) mean = mean(x))
rownames(M) <- paste(M$"DChlor$Treatment", "mean", sep = "_")
M <- M[-1]
M <- t(M)
M

### "+-"
mm <- rep("+-",4)

### Variables Standard Errors
# tSE1 <- aggregate(. ~ Treatment_1, DChlor,
#                 function(x) SE = sd(x)/sqrt(length(x)))
# tSE <- tSE1[NV + 1]
SE <- aggregate(. ~ DChlor$Treatment, DChlor[ChV],
                function(x) SE = sd(x)/sqrt(length(x)))
rownames(SE) <- paste(SE$"DChlor$Treatment", "SE", sep = "_")
SE <- SE[-1]
SE <- t(SE)
SE

### ANOVAS and Tuckey posthocs ####

### Calculations
# i <- NV[1]
hsd <- data.frame(Treatment = levels(as.factor(DChlor$Treatment)))
#for (i in NV) {
for (i in ChV) {
    j <- names(DChlor)[i]
    a <- tmaovhsd(DChlor, "Treatment", j)
    ###  Letters
    hsd[,j] <- data.frame(h = as.character(a$TA$HSD)
                         , stringsAsFactors = FALSE)
    ###  p
    p <- c(p, a$TB$`Pr(>F)`[1])
    names(p)[length(p)] <- j
    ### hsd
    HSD <- c(HSD, a$hsd)
    names(HSD)[length(HSD)] <- j
}

### Transpose hsd
rownames(hsd) <- paste(hsd$Treatment, "hsd", sep = "_")
thsd <- as.data.frame(t(hsd[-1]))
thsd
### Arrange table
TA <- data.frame(p, HSD, ss, M, SE, thsd, mm)
TA <- TA[c(1:3, 9, 21, 27, 15,
             4, 10, 22, 27, 16,
             5, 11, 23, 27, 17,
             6, 12, 24, 27, 18,
             7, 13, 25, 27, 19,
             8, 14, 26, 27, 20)]
TA

## ----Table anovas_Treatment-Chlorophyll_x3-------------------------------
#### table ####
tabla <- TA
FT <- tablecap("Anovas of Chlorophyll variables for each treatment using plants data.")

XLS$TableCaptions[length(XLS$TableCaptions[[1]]) + 1,] <- FT$cap
XLS[[FT$xlsname]] <- tabla
kable(tabla, caption = FT$cap)
rm(tabla)

#### table ####
tabla <- thsd
FT <- tablecap("Tukey HSD results for each treatment excluding the effect of watering.")

XLS$TableCaptions[length(XLS$TableCaptions[[1]]) + 1,] <- FT$cap
XLS[[FT$xlsname]] <- tabla
kable(tabla, caption = FT$cap)
rm(tabla)

## ----Interaction_Chlorophyll-Treatment, fig.path=paste0(FT$Out,"Fig_",sprintf("%03d",FT$FN+1),"_"), fig.cap=FT$cap----
#### Caption ####
FT <- figcap("Predicted Chlorophyll values for differing treatments.  A: recommended Urtica dosage; B: half the recommended dose; C: double the recommended dose; D: Urtica recommended dosage in combination with Equisetum; E: Conventional foliar manure; F: control. Error bars indicate standard errors. Letters indicate significance between treatments for each chlorophyll measure.")
XLS$FigCaptions[length(XLS$FigCaptions[[1]]) + 1,] <- FT$cap


#### Arrange table ####
TA$names <- row.names(TA)

TA2 <- gather(TA
              , key = "Treatment", value = "Mean"
              , A_mean, B_mean, C_mean, D_mean, E_mean, F_mean
              , convert = TRUE)
TA3 <- gather(TA
              , key = "Treatment", value = "SE"
              , A_SE, B_SE, C_SE, D_SE, E_SE, F_SE
              , convert = TRUE)
TA4 <- TA2
TA4$SE <- TA3$SE

### Figure B bars GGplot Interaction ####
### Plot figure
Figc <- ggplot(TA4,aes(x = Treatment, y = Mean, fill = names)) +
    geom_bar(position = position_dodge(),stat = "identity") +
    geom_errorbar(aes(ymin = Mean - SE, ymax = Mean + SE),
                  width = .1, position = position_dodge(.9)) +
    # ### Label for treatments, "dodged" to fit the bars
    geom_text( aes(y = 0.08,label = A_hsd),
            colour = "white",
            position = position_dodge(.9))
    # ### Label for Block pair
    # geom_text(data = lab1, aes(y = 3.2, label = HSD),
    #         colour = "black",
    #         size = 6) +
    ### Axis labels
    # labs(fill = "Block pairs", y = "Yield (Kg/m)") # +
Figc + theme_bw()#  +
# Figc + theme_classic()# + theme(legend.position="none")


## ------------------------------------------------------------------------
### Remove objects ####
rm(hsd, M, SE, ss, TA, TA2, TA3, TA4, thsd, a, HSD, i, j, mm, p, VarName)

## ----analyses x3 for Table07c_anovas_Water-Chlorophyll, results='hide'----
### Init variables
HSD <- p <- numeric()
VarName <- character()
# names(DChlor)[ChV]

### Analyses for Table ####
ss <- aggregate(. ~ DChlor$Water, DChlor[ChV],
                function(x) ss = length(x))
rownames(ss) <- paste("Water", ss$"DChlor$Water", "n", sep = "_")
ss <- ss[-1]
ss <- t(ss)
ss
### Variables Means
M <- aggregate(. ~ DChlor$Water, DChlor[ChV],
                function(x) mean = mean(x))
rownames(M) <- paste("Water", M$"DChlor$Water", "mean", sep = "_")
M <- M[-1]
M <- t(M)
M

### "+-"
mm <- rep("+-",4)

### Variables Standard Errors
SE <- aggregate(. ~ DChlor$Water, DChlor[ChV],
                function(x) SE = sd(x)/sqrt(length(x)))
rownames(SE) <- paste("Water", SE$"DChlor$Water", "SE", sep = "_")
SE <- SE[-1]
SE <- t(SE)
SE

### ANOVAS and Tuckey posthocs ####

### Calculations
# i <- NV[1]
hsd <- data.frame(Water = levels(as.factor(DChlor$Water)))
#for (i in NV) {
for (i in ChV) {
    j <- names(DChlor)[i]
    a <- tmaovhsd(DChlor, "Water", j)
    ###  Letters
    hsd[,j] <- data.frame(h = as.character(a$TA$HSD)
                         , stringsAsFactors = FALSE)
    ###  p
    p <- c(p, a$TB$`Pr(>F)`[1])
    names(p)[length(p)] <- j
    ### hsd
    HSD <- c(HSD, a$hsd)
    names(HSD)[length(HSD)] <- j
}

### Transpose hsd
rownames(hsd) <- paste("Water", hsd$Water, "hsd", sep = "_")
thsd <- as.data.frame(t(hsd[-1]))
thsd
### Arrange table
TA <- data.frame(p, HSD, ss, M, SE, thsd, mm)
TA <- TA[c(1:3,  6, 12, 15,  9
           , 4,  7, 13, 15, 10
           , 5,  8, 14, 15, 11
           )]

TA

## ----Table anovas_Water-Chlorophyll x3-----------------------------------
#### table ####
tabla <- TA
FT <- tablecap("Anovas of Chlorophyll variables for each Watering block using plant data.")

XLS$TableCaptions[length(XLS$TableCaptions[[1]]) + 1,] <- FT$cap
XLS[[FT$xlsname]] <- tabla
kable(tabla, caption = FT$cap)
rm(tabla)

#### table ####
tabla <- thsd
FT <- tablecap("Tukey HSD results for the effect of each Watering block on Chlorophyll.")

XLS$TableCaptions[length(XLS$TableCaptions[[1]]) + 1,] <- FT$cap
XLS[[FT$xlsname]] <- tabla
kable(tabla, caption = FT$cap)
rm(tabla)

### Remove objects ####
rm(hsd, M, SE, ss, TA, thsd, a, HSD, i, j, mm, p)


## ----Table Regressions_Yield-Chlorophyl x3-------------------------------
### Init variables
p <- R2 <- Slope <- Intercept <- numeric()
VarName <- character()

# names(DChlor)[ChV]

### Calculations
for (i in ChV) {
    VarName <- c(VarName, names(DChlor)[i])
    lm1 <- lm(DChlor$MeanYield ~ DChlor[[i]])
    Intercept <- c(Intercept, lm1$coefficients[[1]])
    Slope <- c(Slope, lm1$coefficients[[2]])
    R2 <- c(R2, summary(lm1)$r.squared)
    p <- c(p, lmp(lm1))
}

R2 <- format(R2, scientific = FALSE)

### Create data frame
TA <- data.frame(VarName, Intercept, Slope, R2, p)

#### table ####
tabla <- TA
FT <- tablecap("Linear relationships between chlorophyll variables and yield using plant data.")

XLS$TableCaptions[length(XLS$TableCaptions[[1]]) + 1,] <- FT$cap
XLS[[FT$xlsname]] <- tabla
kable(tabla, caption = FT$cap)
rm(tabla)

### Remove objects ####
rm(TA, i, Intercept, lm1, p, R2, Slope, VarName)

## ----Table Regressions_Yield_Residuals-Chlorophyl x3---------------------
### Init variables
p <- R2 <- Slope <- Intercept <- numeric()
VarName <- character()

### Calculations
for (i in ChV) {
    VarName <- c(VarName, names(DChlor)[i])
    lm1 <- lm(DChlor$YWResiduals ~ DChlor[[i]])
    Intercept <- c(Intercept, lm1$coefficients[[1]])
    Slope <- c(Slope, lm1$coefficients[[2]])
    R2 <- c(R2, summary(lm1)$r.squared)
    p <- c(p, lmp(lm1))
}

R2 <- format(R2, scientific = FALSE)

### Create data frame
TA <- data.frame(VarName, Intercept, Slope, R2, p)

#### table ####
tabla <- TA
FT <- tablecap("Linear relationships between chlorophyll variables using plant data and yield residuals for the effect of watering (for the plot of each plant).")

XLS$TableCaptions[length(XLS$TableCaptions[[1]]) + 1,] <- FT$cap
XLS[[FT$xlsname]] <- tabla
kable(tabla, caption = FT$cap)
rm(tabla)

### Remove objects ####
rm(TA, i, Intercept, lm1, p, R2, Slope, VarName)

## ----Yield-Chlorophyl_x3, results='hold', fig.path=paste0(FT$Out,"Fig_",sprintf("%03d",FT$FN+1),"_"), fig.cap=FT$cap----

#### Linear models ####
lm1 <- lm(MeanYield ~ Total_Chlor_2, data = DChlor)

#### Caption ####
Cap <- paste("Effect of the ammount of chlorophyll on the final yield (plant data): Yield = ",
             lm1$coefficients[[1]], " + ",
             lm1$coefficients[[2]], "Total_Chlor_2. p = ",
             lmp(lm1), "and R² = ",
             summary(lm1)$r.squared, "."
             )
FT <- figcap(Cap)
XLS$FigCaptions[length(XLS$FigCaptions[[1]]) + 1,] <- FT$cap

#### Plot ####
plot(MeanYield ~ Total_Chlor_2, data = DChlor)
abline(lm1, col = 2)

# z <- list()
# z$lm1 <- predict(lm1,data.frame(Total_Chlor_2_1 = range(DChlor$Total_Chlor_2_1)))
# lines(range(DChlor$Total_Chlor_2_1), z$lm1)


## ----Yield_Residuals-Chlorophyl_x3, results='hold', fig.path=paste0(FT$Out,"Fig_",sprintf("%03d",FT$FN+1),"_"), fig.cap=FT$cap----
### Linear models ####
lm1 <- lm(YWResiduals ~ Total_Chlor_2, data = DChlor)

#### Caption ####
Cap <- paste("Effect of the ammount of each plant chlorophyll data on the residuals for the effect of watering on yield: Yield = ",
             lm1$coefficients[[1]], " + ",
             lm1$coefficients[[2]], "Total_Chlor_2_1. p = ",
             lmp(lm1), "and R² = ",
             summary(lm1)$r.squared, "."
             )
FT <- figcap(Cap)
XLS$FigCaptions[length(XLS$FigCaptions[[1]]) + 1,] <- FT$cap
rm(Cap)
#### Plot ####
plot(YWResiduals ~ Total_Chlor_2, data = DChlor)
abline(lm1, col = 2)

rm(lm1)

## ----Chlorphyll_Size_corr_x3, fig.path=paste0(FT$Out,"Fig_",sprintf("%03d",FT$FN+1),"_"), fig.cap=FT$cap----
#### Caption ####
FT <- figcap("Correlations between total chlorophyll_2 for each plant and mean growth variables for its plot. Colors for different treatments: A, black; B, red; C, green; D, blue; E, cyan; F, violet.")
XLS$FigCaptions[length(XLS$FigCaptions[[1]]) + 1,] <- FT$cap

### Correlations figure ####
# names(DChlor)
SizeV <- c(28, 41, 44, 47, 42, 45, 48, 43, 46, 49, 36)
# names(DChlor[SizeV])

pairs(DChlor[c(32, SizeV)],
      col = as.numeric(DChlor$Treatment),
      lower.panel = lowpan)


## ------------------------------------------------------------------------
rm(ChV, SizeV)

## ----Mosaico_PestPresence-TTW, fig.path=paste0(FT$Out,"Fig_",sprintf("%03d",FT$FN+1),"_"), fig.cap=FT$cap----

FT <- figcap("Mosaic plot for any pest presence on different times, treatments and watering regimes.")
XLS$FigCaptions[length(XLS$FigCaptions[[1]]) + 1,] <- FT$cap
### Mosaico
library(vcd)
 mosaic(data = DPlants
        , PestPresence ~ Time + Treatment + Water
        # , name = M
        , spacing = spacing_increase
        , keep_aspect_ratio = FALSE)

## ----Mosaico_Lep_dec-TTW, fig.path=paste0(FT$Out,"Fig_",sprintf("%03d",FT$FN+1),"_"), fig.cap=FT$cap----

FT <- figcap("Mosaic plot for *Leptinotarsa decemlineata* presence on different times, treatments and watering regimes.")
XLS$FigCaptions[length(XLS$FigCaptions[[1]]) + 1,] <- FT$cap

### Mosaico
 mosaic(data = DPlants
        , Lep_dec ~ Time + Treatment + Water
        # , name = M
        , spacing = spacing_increase
        , keep_aspect_ratio = FALSE)

## ----mosaico_Phy_inf-TTW, fig.path=paste0(FT$Out,"Fig_",sprintf("%03d",FT$FN+1),"_"), fig.cap=FT$cap----

FT <- figcap("Mosaic plot for *Phytophthora infestans* presence on different times, treatments and watering regimes.")
XLS$FigCaptions[length(XLS$FigCaptions[[1]]) + 1,] <- FT$cap

### Mosaico
 mosaic(data = DPlants
        , Phy_inf ~ Time + Treatment + Water
        # , name = M
        , spacing = spacing_increase
        , keep_aspect_ratio = FALSE)


## ----Che_alb-TTW, fig.path=paste0(FT$Out,"Fig_",sprintf("%03d",FT$FN+1),"_"), fig.cap=FT$cap----

FT <- figcap("Mosaic plot for *Phytophthora infestans* presence on different times, treatments and watering regimes.")
XLS$FigCaptions[length(XLS$FigCaptions[[1]]) + 1,] <- FT$cap

### Mosaico
 mosaic(data = DPlants
        , Che_alb ~ Time + Treatment + Water
        # , name = M
        , spacing = spacing_increase
        , keep_aspect_ratio = FALSE)

## ----mosaic_pests-time, fig.path=paste0(FT$Out,"Fig_",sprintf("%03d",FT$FN+1),"_"), fig.cap=FT$cap----

FT <- figcap("Mosaic plot for the relationship between the presence of the three pests studied at time 3.")
XLS$FigCaptions[length(XLS$FigCaptions[[1]]) + 1,] <- FT$cap

### Mosaico
 mosaic(data = DPlants
        , Lep_dec ~ Phy_inf + Che_alb + Time
        # , name = M
        , spacing = spacing_increase
        , keep_aspect_ratio = FALSE)

## ----chi-squares pests-treatments, results="hide", warning=FALSE---------
#### T3 *Leptinotarsa decemlineata* ####
tl3 <- table(DPlantT$T3$Treatment, DPlantT$T3$Lep_dec)
str(tl3)
(tl3ch <- chisq.test(tl3))
tl3ch$expected
## Expected values < 5 , Chi-squared approximation may be incorrect
tl3ch$p.value
## X-squared = 12.3, df = 5, p-value = 0.031

(tl3ph <- fifer::chisq.post.hoc(tl3, control = "bonferroni"))

#### T2 *Leptinotarsa decemlineata* ####
tl2 <- table(DPlantT$T2$Treatment, DPlantT$T2$Lep_dec)
str(tl2)
(tl2ch <- chisq.test(tl2))
tl2ch$expected
## Expected values < 5 , Chi-squared approximation may be incorrect
tl2ch$p.value
## X-squared = 7.13, df = 5, p-value = 0.21

#### T3 *Phytophthora infestans* ####
tp3 <- table(DPlantT$T3$Treatment, DPlantT$T3$Phy_inf)
str(tp3)
(tp3ch <- chisq.test(tp3))
tp3ch$expected
## Expected values < 5 , Chi-squared approximation may be incorrect
tp3ch$p.value
## X-squared = 25.8, df = 5, p-value = 0.000096

(tp3ph <- fifer::chisq.post.hoc(tp3, control = "bonferroni"))

tp3l <- c("a", "ab", "ab", "ab", "b", "a")


## ----chi-squares pests-water, results="hide", warning=FALSE--------------
#### T3 *Leptinotarsa decemlineata* ####
wl3 <- table(DPlantT$T3$Water, DPlantT$T3$Lep_dec)
str(wl3)
(wl3ch <- chisq.test(wl3))
wl3ch$observed
wl3ch$expected
## Expected values < 5 , Chi-squared approximation may be incorrect
wl3ch$p.value
## X-squared = 0, df = 2, p-value = 1

#### T2 *Leptinotarsa decemlineata* ####
wl2 <- table(DPlantT$T2$Water, DPlantT$T2$Lep_dec)
str(wl2)
(wl2ch <- chisq.test(wl2))
wl2ch$expected
## Expected values < 5 , Chi-squared approximation may be incorrect
wl2ch$p.value
## X-squared = 1.08, df = 2, p-value = 0.58

#### T3 *Phytophthora infestans* ####
wp3 <- table(DPlantT$T3$Water, DPlantT$T3$Phy_inf)
str(wp3)
(wp3ch <- chisq.test(wp3))
wp3ch$expected
## Expected values < 5 , Chi-squared approximation may be incorrect
wp3ch$p.value
## X-squared = 0.589, df = 2, p-value = 0.74


## ----treatment-Phytoptora, fig.path=paste0(FT$Out,"Fig_",sprintf("%03d",FT$FN+1),"_"), fig.cap=FT$cap----

Cap <- paste0("Frequencies of *Phytophthora infestans* on time 3 for different treatments. p = ", tp3ch$p.value, ". Different letters indicate significant differences between treatments (Bonferroni corrected p < 0.05).")
FT <- figcap(Cap)
XLS$FigCaptions[length(XLS$FigCaptions[[1]]) + 1,] <- FT$cap

#### Figure ####

### Columns
DPlantT$T3$Phy_inf <- as.factor(DPlantT$T3$Phy_inf)
ggplot(DPlantT$T3, aes(x = Treatment, fill = Phy_inf)) +
    geom_bar(position = "stack") +
    geom_text( aes(x = 1, y = 25, label = tp3l[1]), colour = "white") +
    geom_text( aes(x = 2, y = 25, label = tp3l[2]), colour = "white") +
    geom_text( aes(x = 3, y = 25, label = tp3l[3]), colour = "white") +
    geom_text( aes(x = 4, y = 25, label = tp3l[4]), colour = "white") +
    geom_text( aes(x = 5, y = 25, label = tp3l[5]), colour = "white") +
    geom_text( aes(x = 6, y = 25, label = tp3l[6]), colour = "white") +
    theme_classic()

## ----Pairs_Yield-pests, fig.path=paste0(FT$Out,"Fig_",sprintf("%03d",FT$FN+1),"_"), fig.cap=FT$cap----

FT <- figcap("Correlations between yield and pest frequencies for plots.")
XLS$FigCaptions[length(XLS$FigCaptions[[1]]) + 1,] <- FT$cap

### Plot
pairs(DPlot[c(13, 24:26)], upper.panel = lowpan)

## ----Pairs_pests-T3, fig.path=paste0(FT$Out,"Fig_",sprintf("%03d",FT$FN+1),"_"), fig.cap=FT$cap----

FT <- figcap("Correlations between pest frequencies and other variables.")
XLS$FigCaptions[length(XLS$FigCaptions[[1]]) + 1,] <- FT$cap

### Plot
pairs(DPlot[c(24:26, 14,  18:22)], upper.panel = lowpan)

## ----Pairs_pests-T2, fig.path=paste0(FT$Out,"Fig_",sprintf("%03d",FT$FN+1),"_"), fig.cap=FT$cap----


FT <- figcap("Correlations between pest frequencies and size variables on time 2.")
XLS$FigCaptions[length(XLS$FigCaptions[[1]]) + 1,] <- FT$cap

### Plot
pairs(DPlot[c(25, 30:32)], upper.panel = lowpan)

## ----EXPORTING TABLES, echo=F, eval=T------------------------------------
### Change eval to TRUE for exporting an xlsx with all the tables
### included into the list XLS

###EXPORTING TABLES
export_xlsx(XLS, carpeta = FT$Out)

## ------------------------------------------------------------------------
sistema()   # session_info()
