# Supplementary material for: Effects of nettle slurry (Urtica dioica L.) used as foliar fertilizer on potato (Solanum tuberosum L.) yield and plant growth
Source: PeerJ. 2018 May 7;6:e4729. doi: 10.7717/peerj.4729 (PMC5944444; doi:10.7717/peerj.4729)
Supplement: Supplemental Information 1 [file peerj-06-4729-s001.zip › Potatoes_nettle_slurry.xlsx]

## Sheet: Plots
Plot	Ridge	Position	RepBlock	Treatment	Water	YieA	YieB	YieC	Small	Medium	Large	Yield	AerBiom
119	11	9	6	F	3	3.64	4.1	0.25	0.34	3	0.3	2.66333	1.43
118	11	8	6	E	3	1.8	2.15	2.95	0.33	1.47	0	2.3	1.5
117	11	7	6	A	3	1.73	3.13	2.2	0.2	1.53	0	2.35333	1.84
116	11	6	4	C	2	3.02	2.41	1.5	0.12	2.2	0.7	2.31	2.1
115	11	5	4	B	2	2.7	1.83	2.58	0.15	2.55	0	2.37	0.55
114	11	4	4	F	2	3.26	1.95	2.5	0.07	3.19	0	2.57	1.42
113	11	3	2	D	1	2.4	1.1	1.97	0.1	2.3	0	1.82333	1.26
112	11	2	2	A	1	1.91	2.33	1.55	0.11	1.8	0	1.93	1.34
111	11	1	2	E	1	1.7	1.1	1.28	0.12	1.58	0	1.36	1.23
89	8	9	6	D	3	3.5	2.55	3.1	0	2.87	0.63	3.05	1.56
88	8	8	6	C	3	2.67	2.3	2.22	0.24	2.43	0	2.39667	3.57
87	8	7	6	B	3	3.8	3.24	2.98	0.05	3.4	0.35	3.34	1.14
86	8	6	4	E	2	2.32	1.4	2.85	0.32	1.75	0.25	2.19	2.4
85	8	5	4	A	2	1.87	3.25	1.94	0.11	1.76	0	2.35333	1.35
84	8	4	4	D	2	2.29	2.89	1.65	0.1	1.41	0.78	2.27667	2.56
83	8	3	2	F	1	1.79	2.35	1.52	#N/A	#N/A	#N/A	1.88667	2.05
82	8	2	2	B	1	2.24	1.37	1.67	#N/A	#N/A	#N/A	1.76	2.5
81	8	1	2	C	1	1.6	1.76	2.42	0.04	1.56	0	1.92667	1.5
59	5	9	5	B	3	2.46	2.55	2.02	0.18	2.28	0	2.34333	1.8
58	5	8	5	A	3	2.14	2.31	2.73	0.17	1.33	0.64	2.39333	1.89
57	5	7	5	C	3	2.96	3.35	1.93	0.19	2.77	0	2.74667	1.7
56	5	6	3	D	2	2.2	2.9	1.9	0.08	2.12	0	2.33333	1.95
55	5	5	3	F	2	3.15	2.13	2.26	0.07	2.73	0.35	2.51333	1.63
54	5	4	3	C	2	2.33	1.66	2.46	0.11	2.22	0	2.15	0.77
53	5	3	1	A	1	2.08	2.48	2.96	0.24	1.6	0.24	2.50667	1.45
52	5	2	1	E	1	3.15	2.1	1.89	0.14	3.01	0	2.38	0.86
51	5	1	1	B	1	2.15	1.85	2.6	0.1	1.75	0.3	2.2	1.95
29	2	9	5	E	3	2.88	2.49	1.66	0.13	2.75	0	2.34333	2.35
28	2	8	5	F	3	2.82	1.82	3.25	0.01	2.46	0.35	2.63	1.23
27	2	7	5	D	3	2.63	2.24	1.95	0.05	2.58	0	2.27333	1.25
26	2	6	3	A	2	1.73	0.45	2.1	0	1.35	0.38	1.42667	1.51
25	2	5	3	E	2	2.73	1.38	1.13	0.01	2.14	0.58	1.74667	0.89
24	2	4	3	B	2	1.89	1.46	2.54	0	1.09	0.8	1.96333	2.28
23	2	3	1	C	1	2.66	1.44	2.11	0.12	2.17	0.37	2.07	1.27
22	2	2	1	F	1	2.35	1.54	1.64	0.19	2.16	0	1.84333	2.52
21	2	1	1	D	1	2.11	1.57	2.26	0.04	2.07	0	1.98	1.12

## Sheet: Plants
Plant	Plot	RepBlock	Treatment	Time	Height	LeavesNumber	LeavesLength	FlowersNumber	PestPresence	Lep_dec	Phy_inf	Che_alb
A111	53	1	A	1	15	11	19	0	0	0	0	0
A112	53	1	A	1	20	7	23	0	0	0	0	0
A113	53	1	A	1	20	10	20	0	0	0	0	0
A114	53	1	A	1	12	7	12	0	0	0	0	0
A115	53	1	A	1	10	9	16	0	0	0	0	0
A121	112	2	A	1	10	5	9	0	0	0	0	0
A122	112	2	A	1	15	11	19	0	0	0	0	0
A123	112	2	A	1	20	10	29	0	0	0	0	0
A124	112	2	A	1	7	6	13	0	0	0	0	0
A125	112	2	A	1	20	15	24	0	0	0	0	0
A131	26	3	A	1	10	7	16	0	0	0	0	0
A132	26	3	A	1	20	8	19	0	0	0	0	0
A133	26	3	A	1	15	7	20	0	0	0	0	0
A134	26	3	A	1	30	14	30	0	0	0	0	0
A135	26	3	A	1	20	12	16	0	0	0	0	0
A141	85	4	A	1	25	11	19	0	0	0	0	0
A142	85	4	A	1	20	9	20	0	0	0	0	0
A143	85	4	A	1	20	7	22	0	0	0	0	0
A144	85	4	A	1	15	8	24	0	0	0	0	0
A145	85	4	A	1	20	11	21	0	0	0	0	0
A151	58	5	A	1	20	12	23	0	0	0	0	0
A152	58	5	A	1	25	14	24	0	0	0	0	0
A153	58	5	A	1	25	14	23	0	0	0	0	0
A154	58	5	A	1	20	12	19	0	0	0	0	0
A155	58	5	A	1	20	17	20	0	0	0	0	0
A161	117	6	A	1	20	15	22	0	0	0	0	0
A162	117	6	A	1	20	14	17	0	0	0	0	0
A163	117	6	A	1	15	11	14	0	0	0	0	0
A164	117	6	A	1	20	16	22	0	0	0	0	0
A165	117	6	A	1	20	13	22	0	0	0	0	0
A211	53	1	A	2	45	14	26	0	0	0	0	0
A212	53	1	A	2	50	10	27	0	0	0	0	0
A213	53	1	A	2	51	12	29	12	0	0	0	0
A214	53	1	A	2	42	11	30	9	0	0	0	0
A215	53	1	A	2	63	13	27	17	0	0	0	0
A221	112	2	A	2	51	12	29	28	0	0	0	0
A222	112	2	A	2	46	14	27	10	0	0	0	0
A223	112	2	A	2	37	12	31	24	1	1	0	0
A224	112	2	A	2	45	15	26	17	0	0	0	0
A225	112	2	A	2	48	13	30	16	0	0	0	0
A231	26	3	A	2	54	11	27	9	0	0	0	0
A232	26	3	A	2	51	13	29	14	0	0	0	0
A233	26	3	A	2	53	10	26	13	0	0	0	0
A234	26	3	A	2	48	14	27	16	0	0	0	0
A235	26	3	A	2	44	12	31	13	0	0	0	0
A241	85	4	A	2	47	13	25	0	0	0	0	0
A242	85	4	A	2	48	15	28	0	0	0	0	0
A243	85	4	A	2	45	12	30	4	0	0	0	0
A244	85	4	A	2	43	16	27	11	0	0	0	0
A245	85	4	A	2	52	13	29	15	0	0	0	0
A251	58	5	A	2	61	15	25	28	0	0	0	0
A252	58	5	A	2	58	16	27	26	0	0	0	0
A253	58	5	A	2	53	13	25	15	0	0	0	0
A254	58	5	A	2	66	17	32	11	1	1	0	0
A255	58	5	A	2	62	15	30	9	0	0	0	0
A261	117	6	A	2	58	17	31	23	0	0	0	0
A262	117	6	A	2	55	15	28	12	0	0	0	0
A263	117	6	A	2	55	17	28	8	0	0	0	0
A264	117	6	A	2	57	16	34	15	0	0	0	0
A265	117	6	A	2	61	14	26	20	0	0	0	0
A311	53	1	A	3	65	12	30	0	0	0	0	0
A312	53	1	A	3	44	13	29	0	1	0	1	1
A313	53	1	A	3	55	14	31	0	1	0	1	1
A314	53	1	A	3	62	12	32	0	1	0	1	1
A315	53	1	A	3	48	11	32	0	1	0	1	1
A321	112	2	A	3	59	15	29	0	1	0	1	0
A322	112	2	A	3	56	13	33	0	1	0	1	0
A323	112	2	A	3	54	15	30	0	1	0	1	0
A324	112	2	A	3	45	14	23	0	1	0	1	0
A325	112	2	A	3	37	12	26	0	0	0	0	0
A331	26	3	A	3	58	12	27	0	0	0	0	0
A332	26	3	A	3	62	12	33	0	0	0	0	0
A333	26	3	A	3	60	15	33	0	0	0	0	0
A334	26	3	A	3	61	13	31	0	1	0	1	0
A335	26	3	A	3	65	12	32	0	0	0	0	0
A341	85	4	A	3	67	13	37	0	1	0	1	0
A342	85	4	A	3	54	17	32	0	1	0	1	0
A343	85	4	A	3	53	15	37	0	1	0	1	0
A344	85	4	A	3	46	17	35	0	1	0	1	0
A345	85	4	A	3	54	19	35	0	0	0	0	0
A351	58	5	A	3	91	19	30	0	0	0	0	0
A352	58	5	A	3	75	17	32	0	0	0	0	0
A353	58	5	A	3	74	16	34	0	0	0	0	0
A354	58	5	A	3	67	15	27	0	0	0	0	0
A355	58	5	A	3	75	19	34	0	0	0	0	0
A361	117	6	A	3	67	16	34	0	0	0	0	0
A362	117	6	A	3	65	16	33	0	1	0	1	0
A363	117	6	A	3	72	17	32	0	1	1	0	0
A364	117	6	A	3	67	15	33	0	0	0	0	0
A365	117	6	A	3	70	12	29	0	0	0	0	0
B111	51	1	B	1	23	10	29	0	0	0	0	0
B112	51	1	B	1	20	12	23	0	0	0	0	0
B113	51	1	B	1	19	10	24	0	0	0	0	0
B114	51	1	B	1	20	15	20	0	0	0	0	0
B115	51	1	B	1	20	17	22	0	0	0	0	0
B121	82	2	B	1	16	16	17	0	0	0	0	0
B122	82	2	B	1	18	13	20	0	0	0	0	0
B123	82	2	B	1	14	9	20	0	0	0	0	0
B124	82	2	B	1	25	15	25	0	0	0	0	0
B125	82	2	B	1	20	18	20	0	0	0	0	0
B131	24	3	B	1	18	14	20	0	0	0	0	0
B132	24	3	B	1	21	14	25	0	0	0	0	0
B133	24	3	B	1	24	7	28	0	0	0	0	0
B134	24	3	B	1	15	14	20	0	0	0	0	0
B135	24	3	B	1	17	16	20	0	0	0	0	0
B141	115	4	B	1	19	12	25	0	0	0	0	0
B142	115	4	B	1	20	13	22	0	0	0	0	0
B143	115	4	B	1	17	13	20	0	0	0	0	0
B144	115	4	B	1	16	12	20	0	0	0	0	0
B145	115	4	B	1	15	11	16	0	0	0	0	0
B151	59	5	B	1	15	16	20	0	0	0	0	0
B152	59	5	B	1	14	15	16	0	0	0	0	0
B153	59	5	B	1	15	14	18	0	0	0	0	0
B154	59	5	B	1	28	15	27	0	0	0	0	0
B155	59	5	B	1	16	10	20	0	0	0	0	0
B161	87	6	B	1	22	11	20	0	0	0	0	0
B162	87	6	B	1	24	14	24	0	0	0	0	0
B163	87	6	B	1	17	9	25	0	0	0	0	0
B164	87	6	B	1	25	13	25	0	0	0	0	0
B165	87	6	B	1	21	17	27	0	0	0	0	0
B211	51	1	B	2	58	13	26	11	0	0	0	0
B212	51	1	B	2	55	16	28	19	0	0	0	0
B213	51	1	B	2	62	15	25	20	1	1	0	0
B214	51	1	B	2	59	18	30	26	1	1	0	0
B215	51	1	B	2	60	16	27	15	0	0	0	0
B221	82	2	B	2	60	16	32	20	0	0	0	0
B222	82	2	B	2	65	19	29	13	0	0	0	0
B223	82	2	B	2	53	14	30	27	0	0	0	0
B224	82	2	B	2	66	19	26	23	0	0	0	0
B225	82	2	B	2	59	17	28	18	0	0	0	0
B231	24	3	B	2	61	17	27	21	0	0	0	0
B232	24	3	B	2	63	19	29	18	0	0	0	0
B233	24	3	B	2	57	17	33	24	0	0	0	0
B234	24	3	B	2	59	16	31	23	0	0	0	0
B235	24	3	B	2	61	18	27	27	0	0	0	0
B241	115	4	B	2	46	15	28	25	0	0	0	0
B242	115	4	B	2	45	14	33	22	0	0	0	0
B243	115	4	B	2	50	12	29	19	0	0	0	0
B244	115	4	B	2	42	14	25	20	0	0	0	0
B245	115	4	B	2	44	13	28	20	0	0	0	0
B251	59	5	B	2	48	16	25	23	0	0	0	0
B252	59	5	B	2	53	14	31	24	0	0	0	0
B253	59	5	B	2	57	19	26	20	0	0	0	0
B254	59	5	B	2	60	16	29	18	0	0	0	0
B255	59	5	B	2	56	15	27	26	0	0	0	0
B261	87	6	B	2	38	14	30	13	0	0	0	0
B262	87	6	B	2	44	13	29	19	0	0	0	0
B263	87	6	B	2	41	15	33	21	0	0	0	0
B264	87	6	B	2	50	15	28	15	1	1	0	0
B265	87	6	B	2	40	17	25	17	0	0	0	0
B311	51	1	B	3	71	13	27	0	0	0	0	0
B312	51	1	B	3	64	14	35	0	0	0	0	0
B313	51	1	B	3	72	22	37	0	0	0	0	0
B314	51	1	B	3	81	20	34	0	0	0	0	0
B315	51	1	B	3	85	21	33	0	0	0	0	0
B321	82	2	B	3	63	17	34	0	0	0	0	0
B322	82	2	B	3	83	26	39	0	0	0	0	0
B323	82	2	B	3	72	25	36	0	0	0	0	0
B324	82	2	B	3	72	19	32	0	0	0	0	0
B325	82	2	B	3	59	12	34	0	0	0	0	0
B331	24	3	B	3	81	17	35	0	0	0	0	0
B332	24	3	B	3	62	13	30	0	0	0	0	0
B333	24	3	B	3	65	19	29	0	0	0	0	0
B334	24	3	B	3	69	20	29	0	0	0	0	0
B335	24	3	B	3	71	20	34	0	0	0	0	0
B341	115	4	B	3	54	16	36	0	0	0	0	1
B342	115	4	B	3	49	14	32	0	0	0	0	1
B343	115	4	B	3	51	14	35	0	1	0	1	1
B344	115	4	B	3	47	13	31	0	0	0	0	1
B345	115	4	B	3	61	14	39	0	0	0	0	1
B351	59	5	B	3	58	12	31	0	0	0	0	0
B352	59	5	B	3	64	18	37	0	0	0	0	0
B353	59	5	B	3	65	16	35	0	0	0	0	0
B354	59	5	B	3	64	17	33	0	0	0	0	0
B355	59	5	B	3	65	20	36	0	0	0	0	0
B361	87	6	B	3	51	17	38	0	1	0	1	0
B362	87	6	B	3	57	15	36	0	1	0	1	0
B363	87	6	B	3	50	15	35	0	1	0	1	0
B364	87	6	B	3	54	18	34	0	0	0	0	0
B365	87	6	B	3	49	18	35	0	0	0	0	0
C111	23	1	C	1	20	13	23	0	0	0	0	0
C112	23	1	C	1	20	12	19	0	0	0	0	0
C113	23	1	C	1	15	15	19	0	0	0	0	0
C114	23	1	C	1	25	12	20	0	0	0	0	0
C115	23	1	C	1	25	11	24	0	0	0	0	0
C121	81	2	C	1	20	12	14	0	0	0	0	0
C122	81	2	C	1	20	13	17	0	0	0	0	0
C123	81	2	C	1	25	12	18	0	0	0	0	0
C124	81	2	C	1	20	14	21	0	0	0	0	0
C125	81	2	C	1	15	11	16	0	0	0	0	0
C131	54	3	C	1	10	8	14	0	0	0	0	0
C132	54	3	C	1	20	10	23	0	0	0	0	0
C133	54	3	C	1	15	14	14	0	0	0	0	0
C134	54	3	C	1	5	9	6	0	0	0	0	0
C135	54	3	C	1	20	9	19	0	0	0	0	0
C141	116	4	C	1	15	12	11	0	0	0	0	0
C142	116	4	C	1	10	15	13	0	0	0	0	0
C143	116	4	C	1	10	10	8	0	0	0	0	0
C144	116	4	C	1	10	9	15	0	0	0	0	0
C145	116	4	C	1	15	16	17	0	0	0	0	0
C151	57	5	C	1	15	9	16	0	0	0	0	0
C152	57	5	C	1	25	12	17	0	0	0	0	0
C153	57	5	C	1	15	9	13	0	0	0	0	0
C154	57	5	C	1	15	10	14	0	0	0	0	0
C155	57	5	C	1	15	9	17	0	0	0	0	0
C161	88	6	C	1	15	12	16	0	0	0	0	0
C162	88	6	C	1	20	15	17	0	0	0	0	0
C163	88	6	C	1	15	20	15	0	0	0	0	0
C164	88	6	C	1	20	12	17	0	0	0	0	0
C165	88	6	C	1	10	7	15	0	0	0	0	0
C211	23	1	C	2	47	11	29	15	0	0	0	0
C212	23	1	C	2	57	13	27	25	0	0	0	0
C213	23	1	C	2	51	12	30	19	0	0	0	0
C214	23	1	C	2	49	12	26	18	0	0	0	0
C215	23	1	C	2	54	13	30	26	0	0	0	0
C221	81	2	C	2	65	15	30	23	0	0	0	0
C222	81	2	C	2	53	16	26	25	0	0	0	0
C223	81	2	C	2	63	14	27	25	0	0	0	0
C224	81	2	C	2	47	13	23	20	0	0	0	0
C225	81	2	C	2	59	15	21	21	0	0	0	0
C231	54	3	C	2	57	15	30	13	0	0	0	0
C232	54	3	C	2	55	12	29	15	0	0	0	0
C233	54	3	C	2	44	15	27	17	1	1	0	0
C234	54	3	C	2	56	11	23	20	0	0	0	0
C235	54	3	C	2	47	12	25	18	0	0	0	0
C241	116	4	C	2	68	14	35	20	0	0	0	0
C242	116	4	C	2	63	15	36	13	0	0	0	0
C243	116	4	C	2	61	12	38	26	0	0	0	0
C244	116	4	C	2	62	16	36	22	0	0	0	0
C245	116	4	C	2	65	15	37	21	0	0	0	0
C251	57	5	C	2	55	13	26	17	0	0	0	0
C252	57	5	C	2	57	14	23	15	0	0	0	0
C253	57	5	C	2	55	15	21	26	0	0	0	0
C254	57	5	C	2	62	14	19	29	0	0	0	0
C255	57	5	C	2	60	16	24	20	0	0	0	0
C261	88	6	C	2	65	17	37	20	0	0	0	0
C262	88	6	C	2	68	15	39	13	0	0	0	0
C263	88	6	C	2	65	17	35	18	0	0	0	0
C264	88	6	C	2	64	16	34	15	0	0	0	0
C265	88	6	C	2	65	19	36	17	0	0	0	0
C311	23	1	C	3	59	12	34	0	0	0	0	0
C312	23	1	C	3	62	13	34	0	1	0	1	0
C313	23	1	C	3	58	11	34	0	0	0	0	0
C314	23	1	C	3	55	13	25	0	0	0	0	0
C315	23	1	C	3	63	19	33	0	0	0	0	0
C321	81	2	C	3	77	21	35	0	0	0	0	0
C322	81	2	C	3	72	18	34	0	0	0	0	0
C323	81	2	C	3	53	13	30	0	1	0	1	0
C324	81	2	C	3	59	14	33	0	0	0	0	0
C325	81	2	C	3	64	18	37	0	0	0	0	0
C331	54	3	C	3	62	18	29	0	0	0	0	0
C332	54	3	C	3	65	15	39	0	0	0	0	0
C333	54	3	C	3	56	15	33	0	0	0	0	0
C334	54	3	C	3	50	14	33	0	1	0	1	0
C335	54	3	C	3	42	13	31	0	0	0	0	0
C341	116	4	C	3	75	20	33	0	0	0	0	0
C342	116	4	C	3	74	17	31	0	0	0	0	0
C343	116	4	C	3	72	14	36	0	0	0	0	0
C344	116	4	C	3	79	22	32	0	0	0	0	0
C345	116	4	C	3	81	24	34	0	1	1	0	0
C351	57	5	C	3	64	19	33	0	0	0	0	0
C352	57	5	C	3	63	16	31	0	0	0	0	0
C353	57	5	C	3	65	17	30	0	0	0	0	0
C354	57	5	C	3	71	18	31	0	0	0	0	0
C355	57	5	C	3	74	18	36	0	0	0	0	0
C361	88	6	C	3	82	21	39	0	0	0	0	0
C362	88	6	C	3	94	20	37	0	0	0	0	0
C363	88	6	C	3	88	21	37	0	0	0	0	0
C364	88	6	C	3	73	22	38	0	0	0	0	0
C365	88	6	C	3	66	23	34	0	1	1	0	0
D111	21	1	D	1	24	16	26	0	0	0	0	0
D112	21	1	D	1	16	14	18	0	0	0	0	0
D113	21	1	D	1	21	10	25	0	0	0	0	0
D114	21	1	D	1	13	15	25	0	0	0	0	0
D115	21	1	D	1	17	13	24	0	0	0	0	0
D121	113	2	D	1	17	10	24	0	0	0	0	0
D122	113	2	D	1	18	16	19	0	0	0	0	0
D123	113	2	D	1	24	12	28	0	0	0	0	0
D124	113	2	D	1	15	14	17	0	0	0	0	0
D125	113	2	D	1	16	11	17	0	0	0	0	0
D131	56	3	D	1	12	8	9	0	0	0	0	0
D132	56	3	D	1	20	14	24	0	0	0	0	0
D133	56	3	D	1	17	13	16	0	0	0	0	0
D134	56	3	D	1	13	15	14	0	0	0	0	0
D135	56	3	D	1	15	18	13	0	0	0	0	0
D141	84	4	D	1	15	10	20	0	0	0	0	0
D142	84	4	D	1	16	8	17	0	0	0	0	0
D143	84	4	D	1	17	9	20	0	0	0	0	0
D144	84	4	D	1	9	15	11	0	0	0	0	0
D145	84	4	D	1	14	18	12	0	0	0	0	0
D151	27	5	D	1	24	10	24	0	0	0	0	0
D152	27	5	D	1	25	15	18	0	0	0	0	0
D153	27	5	D	1	19	16	17	0	0	0	0	0
D154	27	5	D	1	25	15	16	0	0	0	0	0
D155	27	5	D	1	21	12	14	0	0	0	0	0
D161	89	6	D	1	22	12	24	0	0	0	0	0
D162	89	6	D	1	25	11	20	0	0	0	0	0
D163	89	6	D	1	15	15	12	0	0	0	0	0
D164	89	6	D	1	18	16	24	0	0	0	0	0
D165	89	6	D	1	17	14	19	0	0	0	0	0
D211	21	1	D	2	53	14	28	8	0	0	0	0
D212	21	1	D	2	49	14	26	10	0	0	0	0
D213	21	1	D	2	50	16	24	15	0	0	0	0
D214	21	1	D	2	56	13	26	16	0	0	0	0
D215	21	1	D	2	58	14	27	11	0	0	0	0
D221	113	2	D	2	48	10	27	17	0	0	0	0
D222	113	2	D	2	62	18	25	35	0	0	0	0
D223	113	2	D	2	57	16	28	16	0	0	0	0
D224	113	2	D	2	55	13	26	9	0	0	0	0
D225	113	2	D	2	60	13	25	21	0	0	0	0
D231	56	3	D	2	55	12	21	20	1	1	0	0
D232	56	3	D	2	57	16	23	21	1	1	0	0
D233	56	3	D	2	60	13	19	28	0	0	0	0
D234	56	3	D	2	67	18	26	19	0	0	0	0
D235	56	3	D	2	66	17	24	22	0	0	0	0
D241	84	4	D	2	60	18	32	17	0	0	0	0
D242	84	4	D	2	59	21	30	18	0	0	0	0
D243	84	4	D	2	61	18	41	15	0	0	0	0
D244	84	4	D	2	63	18	29	23	0	0	0	0
D245	84	4	D	2	68	20	33	22	0	0	0	0
D251	27	5	D	2	55	12	28	21	0	0	0	0
D252	27	5	D	2	52	13	31	21	0	0	0	0
D253	27	5	D	2	50	16	29	25	0	0	0	0
D254	27	5	D	2	52	17	33	19	1	1	0	0
D255	27	5	D	2	54	14	30	18	0	0	0	0
D261	89	6	D	2	56	16	28	17	0	0	0	0
D262	89	6	D	2	58	12	27	18	0	0	0	0
D263	89	6	D	2	61	14	26	20	0	0	0	0
D264	89	6	D	2	63	18	33	18	0	0	0	0
D265	89	6	D	2	60	15	31	21	0	0	0	0
D311	21	1	D	3	66	15	33	0	0	0	0	0
D312	21	1	D	3	60	14	28	0	1	0	1	0
D313	21	1	D	3	63	16	30	0	0	0	0	0
D314	21	1	D	3	62	18	25	0	0	0	0	0
D315	21	1	D	3	78	17	31	0	0	0	0	0
D321	113	2	D	3	62	12	30	0	1	0	1	0
D322	113	2	D	3	70	20	39	0	0	0	0	0
D323	113	2	D	3	62	16	33	0	0	0	0	0
D324	113	2	D	3	65	12	39	0	0	0	0	0
D325	113	2	D	3	57	13	30	0	0	0	0	0
D331	56	3	D	3	59	15	28	0	1	0	1	0
D332	56	3	D	3	67	17	29	0	0	0	0	0
D333	56	3	D	3	55	12	35	0	0	0	0	0
D334	56	3	D	3	77	22	34	0	0	0	0	0
D335	56	3	D	3	73	20	31	0	0	0	0	0
D341	84	4	D	3	73	24	35	0	0	0	0	0
D342	84	4	D	3	80	28	35	0	0	0	0	0
D343	84	4	D	3	78	21	42	0	0	0	0	0
D344	84	4	D	3	77	18	34	0	0	0	0	0
D345	84	4	D	3	65	24	35	0	0	0	0	0
D351	27	5	D	3	60	12	32	0	1	0	1	0
D352	27	5	D	3	58	14	36	0	1	0	1	0
D353	27	5	D	3	56	13	34	0	1	0	1	0
D354	27	5	D	3	60	18	39	0	1	0	1	0
D355	27	5	D	3	50	15	32	0	1	0	1	0
D361	89	6	D	3	59	18	29	0	0	0	0	0
D362	89	6	D	3	69	11	31	0	0	0	0	0
D363	89	6	D	3	71	15	30	0	0	0	0	0
D364	89	6	D	3	66	17	39	0	0	0	0	0
D365	89	6	D	3	69	18	30	0	0	0	0	0
E111	52	1	E	1	20	13	19	0	0	0	0	0
E112	52	1	E	1	25	13	20	0	0	0	0	0
E113	52	1	E	1	20	14	19	0	0	0	0	0
E114	52	1	E	1	0	10	11	0	0	0	0	0
E115	52	1	E	1	25	10	26	0	0	0	0	0
E121	111	2	E	1	20	8	25	0	0	0	0	0
E122	111	2	E	1	5	6	8	0	0	0	0	0
E123	111	2	E	1	20	12	17	0	0	0	0	0
E124	111	2	E	1	20	10	26	0	0	0	0	0
E125	111	2	E	1	15	8	18	0	0	0	0	0
E131	25	3	E	1	15	18	21	0	0	0	0	0
E132	25	3	E	1	15	16	13	0	0	0	0	0
E133	25	3	E	1	20	14	26	0	0	0	0	0
E134	25	3	E	1	15	12	11	0	0	0	0	0
E135	25	3	E	1	20	9	24	0	0	0	0	0
E141	86	4	E	1	20	12	16	0	0	0	0	0
E142	86	4	E	1	25	15	22	0	0	0	0	0
E143	86	4	E	1	15	11	12	0	0	0	0	0
E144	86	4	E	1	20	10	21	0	0	0	0	0
E145	86	4	E	1	15	7	21	0	0	0	0	0
E151	29	5	E	1	20	19	17	0	0	0	0	0
E152	29	5	E	1	20	20	20	0	0	0	0	0
E153	29	5	E	1	25	18	26	0	0	0	0	0
E154	29	5	E	1	15	8	16	0	0	0	0	0
E155	29	5	E	1	15	11	12	0	0	0	0	0
E161	118	6	E	1	20	12	26	0	0	0	0	0
E162	118	6	E	1	20	15	21	0	0	0	0	0
E163	118	6	E	1	15	17	22	0	0	0	0	0
E164	118	6	E	1	20	15	22	0	0	0	0	0
E165	118	6	E	1	25	8	24	0	0	0	0	0
E211	52	1	E	2	48	17	32	9	0	0	0	0
E212	52	1	E	2	30	12	26	13	0	0	0	0
E213	52	1	E	2	31	15	25	15	0	0	0	0
E214	52	1	E	2	32	11	23	11	0	0	0	0
E215	52	1	E	2	29	15	28	19	0	0	0	0
E221	111	2	E	2	36	15	31	12	0	0	0	0
E222	111	2	E	2	32	14	33	25	0	0	0	0
E223	111	2	E	2	34	15	28	31	0	0	0	0
E224	111	2	E	2	39	13	30	34	0	0	0	0
E225	111	2	E	2	36	16	27	19	0	0	0	0
E231	25	3	E	2	40	17	24	18	0	0	0	0
E232	25	3	E	2	43	16	27	26	0	0	0	0
E233	25	3	E	2	38	13	25	27	0	0	0	0
E234	25	3	E	2	36	14	23	25	0	0	0	0
E235	25	3	E	2	42	12	28	26	0	0	0	0
E241	86	4	E	2	62	16	21	28	0	0	0	0
E242	86	4	E	2	61	14	28	26	0	0	0	0
E243	86	4	E	2	69	13	24	24	0	0	0	0
E244	86	4	E	2	52	16	30	15	0	0	0	0
E245	86	4	E	2	59	13	36	18	0	0	0	0
E251	29	5	E	2	67	18	26	20	0	0	0	0
E252	29	5	E	2	68	21	28	23	0	0	0	0
E253	29	5	E	2	65	17	32	26	0	0	0	0
E254	29	5	E	2	58	16	29	36	0	0	0	0
E255	29	5	E	2	63	19	31	29	0	0	0	0
E261	118	6	E	2	58	14	30	15	0	0	0	0
E262	118	6	E	2	56	15	27	9	0	0	0	0
E263	118	6	E	2	59	17	31	0	0	0	0	0
E264	118	6	E	2	57	19	29	17	0	0	0	0
E265	118	6	E	2	62	20	31	21	0	0	0	0
E311	52	1	E	3	59	22	37	0	0	0	0	0
E312	52	1	E	3	38	13	27	0	0	0	0	0
E313	52	1	E	3	37	14	29	0	0	0	0	0
E314	52	1	E	3	37	11	26	0	0	0	0	0
E315	52	1	E	3	34	14	26	0	0	0	0	0
E321	111	2	E	3	50	14	37	0	0	0	0	0
E322	111	2	E	3	49	16	39	0	0	0	0	0
E323	111	2	E	3	50	14	33	0	0	0	0	0
E324	111	2	E	3	51	16	25	0	0	0	0	0
E325	111	2	E	3	52	19	29	0	0	0	0	0
E331	25	3	E	3	55	22	31	0	0	0	0	0
E332	25	3	E	3	49	13	32	0	0	0	0	0
E333	25	3	E	3	48	14	38	0	0	0	0	0
E334	25	3	E	3	49	13	34	0	0	0	0	0
E335	25	3	E	3	52	15	31	0	0	0	0	0
E341	86	4	E	3	70	25	26	0	0	0	0	0
E342	86	4	E	3	68	15	32	0	0	0	0	0
E343	86	4	E	3	69	16	29	0	0	0	0	0
E344	86	4	E	3	58	17	37	0	0	0	0	0
E345	86	4	E	3	57	12	38	0	0	0	0	0
E351	29	5	E	3	68	23	32	0	0	0	0	0
E352	29	5	E	3	74	27	32	0	0	0	0	0
E353	29	5	E	3	72	19	36	0	0	0	0	0
E354	29	5	E	3	64	18	33	0	0	0	0	0
E355	29	5	E	3	78	19	34	0	0	0	0	0
E361	118	6	E	3	70	15	33	0	0	0	0	0
E362	118	6	E	3	65	18	30	0	0	0	0	0
E363	118	6	E	3	62	25	32	0	1	1	0	0
E364	118	6	E	3	59	20	36	0	0	0	0	0
E365	118	6	E	3	68	18	30	0	0	0	0	0
F111	22	1	F	1	15	10	17	0	0	0	0	0
F112	22	1	F	1	17	11	10	0	0	0	0	0
F113	22	1	F	1	10	12	8	0	0	0	0	0
F114	22	1	F	1	8	8	6	0	0	0	0	0
F115	22	1	F	1	11	10	10	0	0	0	0	0
F121	83	2	F	1	16	12	15	0	0	0	0	0
F122	83	2	F	1	20	13	18	0	0	0	0	0
F123	83	2	F	1	16	11	22	0	0	0	0	0
F124	83	2	F	1	14	10	16	0	0	0	0	0
F125	83	2	F	1	17	15	15	0	0	0	0	0
F131	55	3	F	1	15	16	19	0	0	0	0	0
F132	55	3	F	1	14	16	20	0	0	0	0	0
F133	55	3	F	1	16	15	18	0	0	0	0	0
F134	55	3	F	1	20	17	21	0	0	0	0	0
F135	55	3	F	1	21	20	24	0	0	0	0	0
F141	114	4	F	1	8	14	10	0	0	0	0	0
F142	114	4	F	1	15	9	14	0	0	0	0	0
F143	114	4	F	1	21	24	25	0	0	0	0	0
F144	114	4	F	1	21	18	20	0	0	0	0	0
F145	114	4	F	1	10	11	10	0	0	0	0	0
F151	28	5	F	1	20	12	18	0	0	0	0	0
F152	28	5	F	1	18	11	15	0	0	0	0	0
F153	28	5	F	1	15	11	13	0	0	0	0	0
F154	28	5	F	1	13	12	12	0	0	0	0	0
F155	28	5	F	1	15	13	9	0	0	0	0	0
F161	119	6	F	1	25	12	25	0	0	0	0	0
F162	119	6	F	1	18	15	16	0	0	0	0	0
F163	119	6	F	1	17	14	22	0	0	0	0	0
F164	119	6	F	1	21	16	24	0	0	0	0	0
F165	119	6	F	1	19	14	20	0	0	0	0	0
F211	22	1	F	2	59	14	31	0	0	0	0	0
F212	22	1	F	2	61	17	18	15	1	1	0	0
F213	22	1	F	2	58	17	31	8	0	0	0	0
F214	22	1	F	2	64	19	36	17	0	0	0	0
F215	22	1	F	2	66	18	38	21	1	1	0	0
F221	83	2	F	2	60	18	27	26	0	0	0	0
F222	83	2	F	2	57	12	33	18	0	0	0	0
F223	83	2	F	2	61	16	35	16	0	0	0	0
F224	83	2	F	2	65	19	27	20	0	0	0	0
F225	83	2	F	2	65	17	32	15	0	0	0	0
F231	55	3	F	2	55	17	32	12	1	1	0	0
F232	55	3	F	2	60	14	29	23	1	1	0	0
F233	55	3	F	2	58	18	35	23	0	0	0	0
F234	55	3	F	2	60	17	29	24	0	0	0	0
F235	55	3	F	2	56	15	32	22	0	0	0	0
F241	114	4	F	2	67	15	24	15	0	0	0	0
F242	114	4	F	2	70	15	31	16	0	0	0	0
F243	114	4	F	2	71	18	23	19	0	0	0	0
F244	114	4	F	2	65	16	33	25	1	1	0	0
F245	114	4	F	2	66	17	31	24	0	0	0	0
F251	28	5	F	2	36	12	26	5	0	0	0	0
F252	28	5	F	2	42	13	29	13	0	0	0	0
F253	28	5	F	2	40	11	23	14	0	0	0	0
F254	28	5	F	2	37	15	31	0	0	0	0	0
F255	28	5	F	2	42	10	27	11	0	0	0	0
F261	119	6	F	2	49	15	30	22	0	0	0	0
F262	119	6	F	2	43	16	27	19	0	0	0	0
F263	119	6	F	2	42	15	26	23	0	0	0	0
F264	119	6	F	2	48	17	38	21	0	0	0	0
F265	119	6	F	2	53	18	34	17	0	0	0	0
F311	22	1	F	3	77	16	34	0	0	0	0	0
F312	22	1	F	3	90	19	32	0	0	0	0	0
F313	22	1	F	3	76	19	39	0	1	1	0	0
F314	22	1	F	3	77	17	37	0	1	1	0	0
F315	22	1	F	3	65	22	32	0	1	1	0	0
F321	83	2	F	3	58	18	29	0	0	0	0	0
F322	83	2	F	3	60	10	35	0	1	0	1	0
F323	83	2	F	3	60	18	35	0	1	0	1	0
F324	83	2	F	3	69	17	25	0	0	0	0	0
F325	83	2	F	3	69	19	36	0	0	0	0	0
F331	55	3	F	3	57	16	33	0	1	0	1	0
F332	55	3	F	3	51	15	34	0	1	0	1	0
F333	55	3	F	3	60	22	33	0	1	0	1	0
F334	55	3	F	3	61	16	31	0	0	0	0	0
F335	55	3	F	3	54	13	36	0	0	0	0	0
F341	114	4	F	3	65	12	23	0	0	0	0	0
F342	114	4	F	3	76	17	33	0	1	1	0	0
F343	114	4	F	3	75	22	28	0	0	0	0	0
F344	114	4	F	3	65	22	37	0	1	1	0	0
F345	114	4	F	3	70	21	30	0	0	0	0	0
F351	28	5	F	3	42	11	30	0	1	0	1	0
F352	28	5	F	3	45	14	34	0	1	0	1	0
F353	28	5	F	3	44	13	30	0	1	0	1	0
F354	28	5	F	3	42	12	30	0	1	0	1	0
F355	28	5	F	3	41	12	28	0	1	0	1	0
F361	119	6	F	3	57	16	33	0	0	0	0	0
F362	119	6	F	3	47	17	30	0	0	0	0	0
F363	119	6	F	3	40	17	29	0	0	0	0	0
F364	119	6	F	3	49	19	36	0	0	0	0	0
F365	119	6	F	3	62	20	38	0	0	0	0	0

## Sheet: Chlor
Sample	Plot	RepBlock	Treatment	Time	P.clorofila	P.crisol	P.muestra	D 645	D 652	D 663	A_Chlor	B_Chlor	Total_Chlor_1	Total_Chlor_2
A1-1	53	1	A	1	0.263	22.359	3.757	0.226	0.355	0.694	0.780025	0.183221	0.256496	0.978123
A2-1	112	2	A	1	0.272	2.901	2.919	0.113	0.173	0.339	0.367769	0.0920202	0.125983	0.460891
A3-1	26	3	A	1	0.316	2.904	8.293	0.035	0.088	0.245	0.238714	-0.0273022	0.00379351	0.201798
A4-1	85	4	A	1	0.279	2.876	7.875	0.232	0.357	0.681	0.719052	0.190477	0.25578	0.927225
A5-1	58	5	A	1	0.264	2.849	2.615	0.223	0.32	0.583	0.64434	0.225214	0.278062	0.878349
A6-1	117	6	A	1	0.318	2.891	4.022	0.254	0.369	0.671	0.61623	0.210403	0.261463	0.840853
B1-1	51	1	B	1	0.291	2.912	5.395	0.144	0.223	0.433	0.439153	0.109206	0.149831	0.555307
B2-1	82	2	B	1	0.297	2.878	4.481	0.339	0.495	0.901	0.88643	0.29852	0.3724	1.20773
B3-1	24	3	B	1	0.259	2.943	6.314	0.243	0.345	0.622	0.699395	0.256153	0.312299	0.965251
B4-1	115	4	B	1	0.283	2.893	4.473	0.136	0.203	0.382	0.396251	0.117194	0.15191	0.519793
B5-1	59	5	B	1	0.368	2.922	11.923	0.235	0.342	0.633	0.50319	0.164338	0.206809	0.67344
B6-1	87	6	B	1	0.248	2.931	6.667	0.159	0.24	0.455	0.539394	0.152389	0.200388	0.701262
C1-1	23	1	C	1	0.332	2.86	3.589	0.181	0.268	0.501	0.442456	0.135559	0.173834	0.584948
C2-1	81	2	C	1	0.286	2.911	3.802	0.235	0.356	0.539	0.543108	0.249911	0.288207	0.901997
C3-1	54	3	C	1	0.33	2.931	6.505	0.247	0.361	0.666	0.590437	0.19238	0.242262	0.79271
C4-1	116	4	C	1	0.26	2.881	2.632	0.332	0.51	0.971	1.09987	0.294088	0.393693	1.4214
C5-1	57	5	C	1	0.256	2.847	2.27	0.189	0.267	0.472	0.535741	0.206947	0.24884	0.755774
C6-1	88	6	C	1	0.322	2.912	6.526	0.305	0.448	0.821	0.745827	0.243961	0.306872	1.00819
D1-1	21	1	D	1	0.301	2.879	1.875	0.184	0.277	0.545	0.533766	0.138123	0.186939	0.666859
D2-1	113	2	D	1	0.266	22.277	3.267	0.167	0.269	0.532	0.592779	0.125427	0.182549	0.73281
D3-1	56	3	D	1	0.338	2.918	9.058	0.251	0.392	0.757	0.661147	0.163102	0.224399	0.840408
D4-1	84	4	D	1	0.281	2.91	2.229	0.318	0.471	0.881	0.919331	0.28106	0.36065	1.21461
D5-1	27	5	D	1	0.287	2.905	3.532	0.194	0.329	0.683	0.710125	0.108551	0.181318	0.830682
D6-1	89	6	D	1	0.266	2.91	2.775	0.242	0.352	0.658	0.724212	0.231425	0.293081	0.958919
E1-1	52	1	E	1	0.364	2.836	5.836	0.163	0.244	0.464	0.374611	0.107224	0.140415	0.485746
E2-1	111	2	E	1	0.31	2.912	4.289	0.207	0.311	0.593	0.562441	0.158473	0.208567	0.726975
E3-1	25	3	E	1	0.345	2.922	6.167	0.149	0.226	0.44	0.375883	0.0980362	0.132333	0.47469
E4-1	86	4	E	1	0.345	2.922	3.024	0.258	0.393	0.757	0.646368	0.171409	0.230092	0.825457
E5-1	29	5	E	1	0.308	2.864	4.312	0.302	0.455	0.863	0.823679	0.233519	0.306731	1.07049
E6-1	118	6	E	1	0.321	0.909	1.329	0.156	0.242	0.47	0.432193	0.106916	0.146955	0.5463
F1-1	22	1	F	1	0.289	2.9	3.59	0.303	0.443	0.801	0.809484	0.275953	0.343072	1.11078
F2-1	83	2	F	1	0.281	2.923	3.487	0.192	0.275	0.499	0.517867	0.183406	0.225631	0.709165
F3-1	55	3	F	1	0.313	2.861	4.51	0.111	0.164	0.316	0.296694	0.0849058	0.111195	0.379682
F4-1	114	4	F	1	0.279	22.261	5.206	0.213	0.337	0.656	0.695182	0.161973	0.227416	0.875279
F5-1	28	5	F	1	0.329	2.892	4.547	0.278	0.406	0.748	0.665029	0.217748	0.273821	0.894234
F6-1	119	6	F	1	0.307	2.897	4.852	0.192	0.293	0.559	0.53606	0.145007	0.193379	0.691592
A1-2	53	1	A	2	0.333	2.879	4.988	0.215	0.32	0.614	0.542001	0.153902	0.202053	0.696349
A2-2	112	2	A	2	0.365	2.852	7.11	0.167	0.23	0.434	0.346751	0.122821	0.151092	0.456621
A3-2	26	3	A	2	0.338	2.906	4.021	0.041	0.095	0.26	0.236073	-0.0205547	0.00952663	0.20367
A4-2	85	4	A	2	0.397	2.87	4.334	0.078	0.148	0.343	0.261101	0.0113955	0.0411165	0.270142
A5-2	58	5	A	2	0.308	2.909	7.13	0.292	0.423	0.767	0.726901	0.251399	0.311296	0.9952
A6-2	117	6	A	2	0.264	2.922	8.463	0.206	0.314	0.59	0.657089	0.185246	0.243759	0.86188
B1-2	51	1	B	2	0.297	2.871	4.759	0.189	0.263	0.459	0.447886	0.1835	0.217432	0.641683
B2-2	82	2	B	2	0.339	2.851	5.547	0.373	0.543	1.002	0.864456	0.284096	0.356875	1.1607
B3-2	24	3	B	2	0.299	0.929	10.125	0.261	0.396	0.744	0.73133	0.20861	0.273482	0.959721
B4-2	115	4	B	2	0.287	2.923	5.365	0.183	0.278	0.526	0.539018	0.150611	0.198751	0.701914
B5-2	59	5	B	2	0.28	2.911	5.537	0.15	0.221	0.419	0.439089	0.131614	0.169901	0.571946
B6-2	87	6	B	2	0.336	2.891	4.977	0.133	0.201	0.386	0.338127	0.0922039	0.122638	0.433489
C1-2	23	1	C	2	0.325	2.905	2.349	0.118	0.183	0.316	0.284291	0.0941015	0.117966	0.408027
C2-2	81	2	C	2	0.318	2.904	3.261	0.302	0.486	0.677	0.612069	0.29461	0.336421	1.10747
C3-2	54	3	C	2	0.336	2.905	5.116	0.209	0.31	0.587	0.512849	0.151707	0.196635	0.668565
C4-2	116	4	C	2	0.26	2.876	3.202	0.247	0.382	0.729	0.826334	0.215825	0.291191	1.06466
C5-2	57	5	C	2	0.313	22.122	9.93	0.23	0.36	0.702	0.662676	0.158278	0.220257	0.833449
C6-2	88	6	C	2	0.25	2.869	9.038	0.209	0.314	0.587	0.689269	0.203894	0.264277	0.910145
D1-2	21	1	D	2	0.268	2.908	2.928	0.165	0.255	0.494	0.543839	0.136808	0.186953	0.689487
D2-2	113	2	D	2	0.361	2.911	2.837	0.206	0.295	0.539	0.435676	0.152	0.187762	0.592155
D3-2	56	3	D	2	0.324	2.864	7.168	0.22	0.334	0.637	0.578557	0.158707	0.210684	0.747003
D4-2	84	4	D	2	0.366	2.893	5.031	0.141	0.242	0.523	0.427788	0.0533648	0.0984515	0.479132
D5-2	27	5	D	2	0.332	2.91	2.677	0.231	0.384	0.697	0.619767	0.152706	0.210186	0.838135
D6-2	89	6	D	2	0.302	2.905	8.026	0.264	0.388	0.734	0.712884	0.216099	0.278008	0.930991
E1-2	52	1	E	2	0.312	2.9	2.625	0.159	0.233	0.441	0.414502	0.12638	0.1623	0.541156
E2-2	111	2	E	2	0.322	2.91	4.454	0.196	0.304	0.592	0.542792	0.133373	0.183752	0.68413
E3-2	25	3	E	2	0.315	2.902	2.151	0.137	0.21	0.412	0.386021	0.0959635	0.131676	0.483092
E4-2	86	4	E	2	0.429	2.847	3.949	0.149	0.255	0.538	0.374813	0.0521131	0.0910594	0.430729
E5-2	29	5	E	2	0.329	2.893	5.377	0.259	0.397	0.768	0.688214	0.177573	0.240568	0.874411
E6-2	118	6	E	2	0.262	2.905	1.311	0.098	0.151	0.293	0.329912	0.0832977	0.113686	0.417635
F1-2	22	1	F	2	0.286	2.902	7.132	0.265	0.389	0.716	0.732548	0.237554	0.299559	0.985609
F2-2	83	2	F	2	0.311	2.909	4.908	0.247	0.36	0.647	0.607112	0.211281	0.261171	0.838809
F3-2	55	3	F	2	0.34	2.911	4.599	0.213	0.296	0.524	0.447193	0.178337	0.212724	0.630861
F4-2	114	4	F	2	0.274	2.857	2.875	0.2	0.307	0.595	0.640374	0.163814	0.222578	0.811912
F5-2	28	5	F	2	0.327	2.908	4.782	0.166	0.288	0.62	0.567849	0.068792	0.128853	0.638213
F6-2	119	6	F	2	0.331	2.839	3.089	0.015	0.065	0.208	0.196469	-0.0475785	-0.0193746	0.1423
A1-3	53	1	A	3	0.271	2.913	3.346	0.128	0.185	0.346	0.373605	0.121026	0.152662	0.494679
A2-3	112	2	A	3	0.386	2.877	5.077	0.192	0.279	0.523	0.396737	0.126241	0.160073	0.523767
A3-3	26	3	A	3	0.306	2.859	4.201	0.191	0.295	0.568	0.54737	0.140168	0.190382	0.698589
A4-3	85	4	A	3	0.302	2.877	6.74	0.174	0.271	0.521	0.508993	0.128007	0.174943	0.650254
A5-3	58	5	A	3	0.228	2.857	2.758	0.209	0.318	0.595	0.766918	0.219463	0.287418	1.01068
A6-3	117	6	A	3	0.294	22.756	5.563	0.228	0.36	0.706	0.710279	0.16302	0.230141	0.887311
B1-3	51	1	B	3	0.298	2.909	5.733	0.247	0.376	0.718	0.709242	0.192622	0.256542	0.914308
B2-3	82	2	B	3	0.301	2.907	2.852	0.257	0.372	0.689	0.66935	0.220995	0.277242	0.895566
B3-3	24	3	B	3	0.308	2.91	4.301	0.169	0.259	0.498	0.47646	0.124956	0.168359	0.609354
B4-3	115	4	B	3	0.309	2.89	2.474	0.194	0.274	0.499	0.470505	0.170492	0.208454	0.642559
B5-3	59	5	B	3	0.307	2.942	7.918	0.199	0.286	0.528	0.502467	0.169875	0.211684	0.67507
B6-3	87	6	B	3	0.298	2.892	3.926	0.005	0.016	0.124	0.130986	-0.0390789	-0.0195101	0.0389067
C1-3	23	1	C	3	0.263	2.91	3.632	0.04	0.101	0.273	0.319344	-0.0343764	0.00699905	0.278283
C2-3	81	2	C	3	0.256	2.908	2.985	0.237	0.351	0.534	0.600026	0.285955	0.32724	0.993546
C3-3	54	3	C	3	0.264	2.926	2.564	0.02	0.067	0.205	0.241449	-0.0474811	-0.0139631	0.183904
C4-3	116	4	C	3	0.299	29.541	3.76	0.363	0.562	1.082	1.0673	0.271651	0.369734	1.36203
C5-3	57	5	C	3	0.307	2.912	4.727	0.232	0.329	0.595	0.564529	0.205879	0.251291	0.776566
C6-3	88	6	C	3	0.287	2.87	4.841	0.192	0.293	0.555	0.568991	0.156742	0.207792	0.739787
D1-3	21	1	D	3	0.262	0.888	1.13	0.226	0.339	0.636	0.712716	0.209821	0.272363	0.937604
D2-3	113	2	D	3	0.281	22.711	2.387	0.139	0.222	0.438	0.461627	0.100824	0.14498	0.57249
D3-3	56	3	D	3	0.288	2.923	4.462	0.176	0.289	0.598	0.618156	0.106924	0.168974	0.727154
D4-3	84	4	D	3	0.364	2.901	2.299	0.38	0.563	1.068	0.86136	0.254379	0.329882	1.1208
D5-3	27	5	D	3	0.317	2.906	2.871	0.199	0.369	0.721	0.67992	0.0932823	0.164062	0.843506
D6-3	89	6	D	3	0.31	2.877	6.997	0.17	0.269	0.528	0.503895	0.114674	0.162394	0.628799
E1-3	52	1	E	3	0.375	2.91	6.41	0.213	0.323	0.621	0.487582	0.131428	0.175474	0.624155
E2-3	111	2	E	3	0.327	2.903	4.737	0.205	0.305	0.578	0.519048	0.152099	0.19772	0.675885
E3-3	25	3	E	3	0.265	2.905	3.17	0.132	0.203	0.396	0.440955	0.110332	0.151053	0.5551
E4-3	86	4	E	3	0.291	2.853	2.097	0.204	0.296	0.55	0.552942	0.180206	0.226916	0.737089
E5-3	29	5	E	3	0.249	2.892	1.877	0.194	0.298	0.568	0.671861	0.179153	0.240048	0.867237
E6-3	118	6	E	3	0.298	2.91	1.873	0.18	0.276	0.532	0.526191	0.136933	0.184977	0.671141
F1-3	22	1	F	3	0.28	22.908	7.286	0.25	0.398	0.788	0.833491	0.181889	0.261632	1.03002
F2-3	83	2	F	3	0.305	2.941	4.108	0.201	0.284	0.502	0.478255	0.184716	0.222116	0.674745
F3-3	55	3	F	3	0.29	2.912	3.566	0.157	0.236	0.452	0.458454	0.127581	0.168579	0.589705
F4-3	114	4	F	3	0.268	2.928	4.961	0.223	0.321	0.567	0.615768	0.228838	0.277926	0.867943
F5-3	28	5	F	3	0.301	2.877	6.166	0.349	0.535	1.026	1.00427	0.264985	0.356301	1.28798
F6-3	119	6	F	3	0.303	2.906	3.95	0.009	0.022	0.121	0.124793	-0.0297178	-0.0118556	0.052614

## Sheet: Readme
Variable names from the three data frames: Plots, Plants and Chlor.
Plots	Data frame for plots characteristics.
Plot	Unique identification code for each plot
Ridge	2, 5, 8 and 11. Field ridge where measures were made.
Position	1 to 9. Plot position into the ridge.
RepBlock	1 to 6. Repetition block.
Treatment	From A to F. Treatments: A, nettle slurry on recommended dosage; B, nettle slurry half of recommended dosage; C, nettle slurry doubling recommended dosage; D, nettle slurry and Equisetum slurry together on recommended dosage; E, Conventional foliar fertilizer on recommended dosage and F, same amount of only water.
Water	1 to 3. From the water entrance to the field (1) to the end of the field where the water stays more time when watering.
YieA	Yield in the first measured meter (Kg)
YieB	Yield in the second measured meter (Kg)
YieC	Yield in the third measured meter (Kg)
Small	Small potatoes yield in Kg. Extracted from YieA
Medium	Medium size potatoes yield in Kg. Extracted from YieA
Large	Large size potatoes yield in Kg. Extracted from YieA.
Yield	Mean potatoes yield in Kg/m
AerBiom	Plants Aerial biomass
Plants	Data frame for plants characteristics. Five plantas per plot.
Plant	Unique identification code for each plant
Plot	Unique identification code for each plot
RepBlock	1 to 6. Each of the 6 repetition blocks
Treatment	From A to F. Treatments: A, nettle slurry on recommended dosage; B, nettle slurry half of recommended dosage; C, nettle slurry doubling recommended dosage; D, nettle slurry and Equisetum slurry together on recommended dosage; E, Conventional foliar fertilizer on recommended dosage and F, same amount of only water.
Time	1 to 3. The three measuring times, a week after each of the three treatments.
Height	Height of the plant
LeavesNumber	Number of leaves of the plant
LeavesLength	Length of the longer leave of the plant
FlowersNumber	Number of flowers of the plant
PestPresence	Presence (1) of pests on the plant at any time
Lep_dec	Presence (1) of Leptinotarsa decemlineata on the plant.
Phy_inf	Presence (1) of Phytophthora infestans on the plant
Che_alb	Presence (1) of Chenopodium album near the plant
Chlor	Data frame for chlorophyll content
Sample	Unique identification code for each Chlorophyll sample
Plot	Unique identification code for each plot
RepBlock	1 to 6. Each of the 6 repetition blocks
Treatment	From A to F. Treatments: A, nettle slurry on recommended dosage; B, nettle slurry half of recommended dosage; C, nettle slurry doubling recommended dosage; D, nettle slurry and Equisetum slurry together on recommended dosage; E, Conventional foliar fertilizer on recommended dosage and F, same amount of only water.
Time	1 to 3. The three measuring times, a week after each of the three treatments.
P.clorofila
P.crisol
P.muestra
D 645
D 652
D 663
A_Chlor
B_Chlor
Total_Chlor_1
Total_Chlor_2
