# Supplementary material for: Effects of nettle slurry (Urtica dioica L.) used as foliar fertilizer on potato (Solanum tuberosum L.) yield and plant growth
Source: PeerJ. 2018 May 7;6:e4729. doi: 10.7717/peerj.4729 (PMC5944444; doi:10.7717/peerj.4729)
Supplement: Supplemental Information 1 [file peerj-06-4729-s001.zip › R/00_Functions.R]

#### FUNCTIONS Activates all functions in /R folder#############################
### Date: 160109   Author: Alfonso Garmendia (algarsal at upvnet dot upv dot es)
################################################################################
#### FUNCTIONS ####
# dir ("R")

Functions <- list.files("R",pattern = "^Function_", full.names = T)   # "^Function" starts with ...
for (i in Functions) source(i)

#remove objects
rm(Functions, i)
