# Supplementary material for: Effects of nettle slurry (Urtica dioica L.) used as foliar fertilizer on potato (Solanum tuberosum L.) yield and plant growth
Source: PeerJ. 2018 May 7;6:e4729. doi: 10.7717/peerj.4729 (PMC5944444; doi:10.7717/peerj.4729)
Supplement: Supplemental Information 1 [file peerj-06-4729-s001.zip › R/00_Libraries.R]

#### LIBRARIES #################################################################
### Date: 170110   Author: Alfonso Garmendia (algarsal at upvnet dot upv dot es)
################################################################################


### List libraries to activate
LIB <- c("knitr"            # To knit the document in any format
         , "tools"          # For security copies
        , "plotrix"         # for standard error: std.error()
        , "readxl"          # Idem
        , "writexl"         # same than xlsx but without Java problems
        , "ggplot2"         # Advanced graphics
        , "plyr"            # Grouping variables for ggplot
        , "tidyr"           # Arrange data
        , "devtools"        # To install github packages
        , "agricolae"       # For skewness and kurtosis
        , "ggpubr"          # Advanced graphics
        , "car"
        , "vcd"             # Mosaic plots
        )
# citation()
# citation("agricolae")
# citation("plotrix")
# citation("ggpubr")
# citation("readxl")
# citation("writexl")
# citation("plyr")
# citation("tidyr")
# citation("devtools")
# citation("ggpubr")
# citation("car")
# citation("knitr")
# citation("vcd")

### Install libraries only if necessary (first time)
### And activate them
for (i in LIB) {
    if (!require(i, character.only = T)) install.packages(i, dep = T, repos="http://cran.rstudio.com/")
    library(i, character.only = T)
}

### Remove unnecessary objects
rm(LIB, i)
