# Supplementary material for: Effects of nettle slurry (Urtica dioica L.) used as foliar fertilizer on potato (Solanum tuberosum L.) yield and plant growth
Source: PeerJ. 2018 May 7;6:e4729. doi: 10.7717/peerj.4729 (PMC5944444; doi:10.7717/peerj.4729)
Supplement: Supplemental Information 1 [file peerj-06-4729-s001.zip › R/00_Options.R]

################################################################################
### Date: 170926   Author: Alfonso Garmendia (algarsal at upvnet dot upv dot es)
###
### V1.0.0: 171124 Working script for journal
################################################################################

## Same options for every project

### TABLES Y FIGURES ####

### Previous options
FT <- list()
### Output directory for figures and tables
FT$Out <- "./Results/"

### Tables
FT$TL <- "Table "     # Table languaje
FT$TN <- 0            # Table number
FT$SEP <- ": "        # Table and Figure separator

### Figure Number
FT$FL <- "Figure "    # Figure languaje
FT$FN <- 0

# Define Output directory for figures and tables
if (!dir.exists(FT$Out)) dir.create(FT$Out)

#### Exported tables
XLS <- list()
Figure_Captions <- Table_Captions <- character()

XLS$FigCaptions <- data.frame(Figure_Captions
                              , stringsAsFactors = FALSE)

XLS$TableCaptions <- data.frame(Table_Captions
                                , stringsAsFactors = FALSE)
rm(Figure_Captions, Table_Captions)

### Functions for tables and figures

figcap <- function(caption = "no comments", ft = FT) {
    FT <- ft
    FT$FN <- FT$FN + 1
    FT$cap <- paste0(FT$FL, FT$FN, FT$SEP, caption)
    FT
}

tablecap <- function(caption = "no comment", ft = FT) {
    FT <- ft
    FT$TN  <- FT$TN + 1
    FT$cap <- paste0(FT$TL, FT$TN, FT$SEP, caption)
    FT$xlsname <- paste0("Tab_", sprintf("%03d", FT$TN))
    FT
}

#### OPTIONS R CHUNKS ####

knitr::opts_chunk$set(echo = FALSE,
                      results = 'hold',        # Results at the end
                      fig.path = FT$Out,         # Figures
                      fig.width = 8,           # Figures size
                      fig.height = 6,
                      ### for pdf or publications better tiff
                      dev = "tiff",          # Figures format
                      dev.args = list(compression = "lzw"), # args for tiff
                      dpi = 300
                      ### for html or word better png
                      # dev = "png",             # Figures format
                      # dev.args = list(type = "cairo"),    # args for png
                      # dpi = 96                            # Figures resolution
                      )

knitr::opts_knit$set(eval.after = "fig.cap")# Figure caption in chunk

### Number of digits for tables
options(digits = 5, scipen = 3)
