# Supplementary material for: Effects of nettle slurry (Urtica dioica L.) used as foliar fertilizer on potato (Solanum tuberosum L.) yield and plant growth
Source: PeerJ. 2018 May 7;6:e4729. doi: 10.7717/peerj.4729 (PMC5944444; doi:10.7717/peerj.4729)
Supplement: Supplemental Information 1 [file peerj-06-4729-s001.zip › R/Function_ProbCor_Correlations_probability.R]

################################################################################
### Date: 170609   Author: Alfonso Garmendia (algarsal at upvnet dot upv dot es)
################################################################################
### Extract probabilities for correlations matrices
ProbCor <- function(X, dfr = nrow(X) - 2) {
    R <- cor(X)
    above <- row(R) < col(R)
    r2 <- R[above]^2
    Fstat <- r2 * dfr / (1 - r2)
    R[above] <- 1 - pf(Fstat, 1, dfr)
    R
}
# ProbCor (Variables)
