# Supplementary material for: Effects of nettle slurry (Urtica dioica L.) used as foliar fertilizer on potato (Solanum tuberosum L.) yield and plant growth
Source: PeerJ. 2018 May 7;6:e4729. doi: 10.7717/peerj.4729 (PMC5944444; doi:10.7717/peerj.4729)
Supplement: Supplemental Information 1 [file peerj-06-4729-s001.zip › R/Function_TAnovas_Table_of_anovas_100.R]

#### Tanovas: FUNCTION FOR TABLE OF ANOVAS #####################################
### Date: 161120   Author: Alfonso Garmendia (algarsal at upvnet dot upv dot es)
################################################################################
# Requires Dep to be a data frame with all variables numerical.
# Requires Ind to be a factor.
# Does Bonferroni correction
# Does Normality of residuals test. H0= Normality.

TAnovas <- function(Dep, Ind, alpha = 0.05) {
    # Ind = Independent variables have to be factor
    # Dep = Dependent variables, have to be a numerical data frame
    require(agricolae)
    ####### Number of columns for the table ##############################
    nam  <- levels(Ind)                      # Names of Indendent variable
    lnam <- length(nam)                     # Number of Indendent Variable
    Vn   <- c("VarN",
              "Variable",	"p_(ANOVA)", "p_(Bonf_Corr)")
    lVn  <- length(Vn)                        # Number of previous columns

    #
    ####################### CREATE EMPTY TABLE ###########################
    TAn <- matrix(ncol=lVn+(5*lnam)+1,nrow = )             # Empty table
    # variable names, p and p bonf, 5 by species, plus one for normality
    # of residuals.
    TAn <- as.data.frame(TAn)                             # Data frame
    # str(TAn)
    #---------------------------------------------------------------------
    #         Table names
    #---------------------------------------------------------------------
    Tnom <- Vn                     # Names of table columns (Initialize)
    for (i in 1:lnam) { # Add names for species: mean, st.error and Tuckey
        Tnom <- c(Tnom
                  , "n"
                  , paste(nam[i], "-mean", sep="")
                  , "+-",
                  "st.error"
                  , paste(nam[i], "-hsd", sep=""))
    }
    Tnom <- c(Tnom, "Shap_Wilk")        # Normality of residuals

    ####################### ADD NAMES TO TABLE ###########################
    names(TAn) <- Tnom
    ################## ADD VARIABLES TO TABLE ############################
    # i = 1
    for (i in 1:length(Dep)) {
        TAn[i, 1] <- i                               # Variable Number
        TAn[i, 2] <- names(Dep[i])                    # Variable name
        ############# Means, errors and sample sizes for each species ####
        D <- na.omit(data.frame(Ind,Dep[i]))
        # Exclude NA from the calculations
        M <- aggregate(D[[2]],list(D[[1]]),mean)         # Means
        E <- aggregate(D[[2]],list(D[[1]]),std.error)    # Standard errors
        N <- aggregate(D[1],list(unique.values= D[[1]]),length) # sample n
        ###### FILL THE TABLE EXCEPT ANOVA AND TUCKEY POSTHOC ############
        for (j in 1:lnam) {
            k = j * 5                         # From 5 to 9, 10 to 14, etc
            TAn[i, k] <- if (is.na(N[j,2])) 0 else N[j,2]
            TAn[i, k+1] <- M[j,2]
            TAn[i, k+2] <- "+-"
            TAn[i, k+3] <- E[j,2]
            TAn[i, k+4] <- "--"
        }
        ############# ANOVA AND BONFERRONI ###############################
        if(length(M[[1]]) < 2) next
        A <- aov(D[[2]] ~ D[[1]])                        # ANOVA
        P <- anova(A)$"Pr(>F)"[1]                        # p for the anova
        Bonf <- P * (length(Dep))           # Bonferonni Correction of P
        TAn[i, 3] <- P                             # p for the anova
        TAn[i, 4] <- if (is.na(Bonf) | Bonf > 1) 1  else Bonf
        # P =< 1
        ################ TUCKEY Post Hoc analyses LETTERS ################
        if(is.na(P))next                         #if there is no P
        df<-df.residual(A)
        MSerror<-deviance(A)/df
        #with(D,HSD.test(DenPubTallo,Ind, df,MSerror, group=TRUE,console=TRUE,
        #                main="probando"))
        Out <- HSD.test(D[[2]],D[[1]], df,MSerror, group=TRUE,console=F,
                        main="probando")
        ###### Order the LETTERS From larger to smaller means ############
        # Out$statistics$HSD
        # str(Out)
        # Out$groups$M
        # Out$groups$trt
        # Out$groups$means
        # order(Out$groups$trt)
        Ord <- M[order(M$x, decreasing = T),]
        Ord$Ord <- c(1:lnam)
        Ord <- Ord[order(Ord$Group.1),]
        TableSig <- Out$groups$groups[Ord$Ord]
        #================== LETTERS ======================================
        j = 1
        for (j in 1:lnam) {
            k = j * 5                         # From 5 to 9, 10 to 14, etc
            TAn[i, k+4] <- as.character(TableSig[j])
        }
        # TAn[i, 9] <- TableSig[1]
        # TAn[i, 14] <- TableSig[2]
        # TAn[i, 19] <- TableSig[3]
        ############# Normality Saphiro test #############################
        k = lnam * 5
        TAn[i, k+5] <- shapiro.test(residuals(A))$p.value
        # H0 is normality, therefore, p > 0.05 means normal
    }
    TAn
}
