# Supplementary material for: Effects of nettle slurry (Urtica dioica L.) used as foliar fertilizer on potato (Solanum tuberosum L.) yield and plant growth
Source: PeerJ. 2018 May 7;6:e4729. doi: 10.7717/peerj.4729 (PMC5944444; doi:10.7717/peerj.4729)
Supplement: Supplemental Information 1 [file peerj-06-4729-s001.zip › R/Function_XLSX_export_170924-16.R]

##### export_xlsx() ############################################################
### Date: 170924   Author: Alfonso Garmendia (algarsal at upvnet dot upv dot es)
################################################################################
### Requires:
### - A list of tables
### - Output folder in format "./Resultados/"
# lista <- ANOVAS
# carpeta = DOut
# nombre = "Result_tables"

export_xlsx <- function(lista, nombre = "Result_tables", carpeta = DOut) {
    require(writexl)
    ### Creates excel file with a sheet for each data.frame in the list() lista
    ### with the name nombre in the folder carpeta
    xls <- paste(carpeta
                , format(Sys.time(), "%y%m%d")
                , "-", nombre, ".xlsx"
                , sep = ""
                )
    write_xlsx(lista, xls)
    ### Remove unnecessary objects
    rm(xls)
}
