# Supplementary material for: Effects of nettle slurry (Urtica dioica L.) used as foliar fertilizer on potato (Solanum tuberosum L.) yield and plant growth
Source: PeerJ. 2018 May 7;6:e4729. doi: 10.7717/peerj.4729 (PMC5944444; doi:10.7717/peerj.4729)
Supplement: Supplemental Information 1 [file peerj-06-4729-s001.zip › R/Function_biplotprcomp_PrincipalComponentsBiplot.R]

#### biplotprcomp Biplot for principal components###############################
### Date: 170528   Author: Alfonso Garmendia (algarsal at upvnet dot upv dot es)
################################################################################
biplotprcomp <- function(x, gr, grn = "groups", main = "") {
    ### Makes biplot using ggpiplot
    ### x is a data frame with the variables for prcomp()
    ###
    ### library("devtools")
    ### install_github("ggbiplot", "vqv")
    ### library(ggbiplot)

    ### devtools
    if (!require("devtools", character.only = T)) install.packages("devtools", dep = T)
    require(devtools)

    ### ggbiplot
    if (!require("ggbiplot", character.only = T)) install_github("ggbiplot", "vqv")
    require(ggbiplot)

    ### Principal components
    prC <- prcomp(x, center = TRUE, scale. = TRUE)

    ### biplot
    g <- ggbiplot(prC, obs.scale = 1, var.scale = 1,
                  groups = gr, ellipse = TRUE,
                  circle = TRUE)
    g <- g + scale_color_discrete(name = grn) +
        ggtitle(main)

    ### print biplot
    print(g)
}
