# Supplementary material for: Effects of nettle slurry (Urtica dioica L.) used as foliar fertilizer on potato (Solanum tuberosum L.) yield and plant growth
Source: PeerJ. 2018 May 7;6:e4729. doi: 10.7717/peerj.4729 (PMC5944444; doi:10.7717/peerj.4729)
Supplement: Supplemental Information 1 [file peerj-06-4729-s001.zip › R/Function_lmp_Linear_Model_Probability.R]

#####lpm function: extracts p from linear model#################################
### Date: 170514   Author: Alfonso Garmendia (algarsal at upvnet dot upv dot es)
################################################################################
lmp <- function (modelobject) {
    if (class(modelobject) != "lm") stop("Not an object of class 'lm' ")
    f <- summary(modelobject)$fstatistic
    p <- pf(f[1],f[2],f[3],lower.tail=F)
    attributes(p) <- NULL
    return(p)
}

# lmp(lm.Object)
