# Supplementary material for: Effects of nettle slurry (Urtica dioica L.) used as foliar fertilizer on potato (Solanum tuberosum L.) yield and plant growth
Source: PeerJ. 2018 May 7;6:e4729. doi: 10.7717/peerj.4729 (PMC5944444; doi:10.7717/peerj.4729)
Supplement: Supplemental Information 1 [file peerj-06-4729-s001.zip › R/Function_lowpan_R2_and_p_in_lower_panel_using_pairs.R]

################################################################################
### Date: 171128   Author: Alfonso Garmendia (algarsal at upvnet dot upv dot es)
###
### V1.0.0: 171128 Working script for journal
################################################################################
### Function for lower pannel  in correlations pairs() ####

lowpan <- function(x, y, digits = 6, prefix1 = "R= ",
               prefix2 = "p= ", cex.cor, ...)
{
    ### Puts R2 and p into the lower panel when using pairs()
    ### example:
    ### pairs(DPlot[ChV], lower.panel = lowpan)

    dfr <- length(x) - 1
    usr <- par("usr"); on.exit(par(usr))
    par(usr = c(0, 1, 0, 1))
    r <- (cor(x,y))
    r2 <- r^2
    Fstat <- r2 * dfr / (1 - r2)
    P <- 1 - pf(Fstat, 1, dfr)
    tx <- format(c(r, 0.123456789),
                 scientific = F,
                 digits = 2)[1]
    txx <- formatC(P, format = "f",
                   digits = digits)[1]
    txt <- paste(prefix1, tx, "\n",
                 prefix2, txx, sep = "")
    if (missing(cex.cor)) cex.cor <- 0.8 / strwidth(txt)
    text(0.5, 0.5, txt, cex = 1)
}
