# Supplementary material for: Effects of nettle slurry (Urtica dioica L.) used as foliar fertilizer on potato (Solanum tuberosum L.) yield and plant growth
Source: PeerJ. 2018 May 7;6:e4729. doi: 10.7717/peerj.4729 (PMC5944444; doi:10.7717/peerj.4729)
Supplement: Supplemental Information 1 [file peerj-06-4729-s001.zip › R/Function_multiplot_multiple-ggplots.R]

################################################################################
### Date: 171121   Author: Alfonso Garmendia (algarsal at upvnet dot upv dot es)
################################################################################
# Multiple plot function
#
# Used help from:
# http://www.cookbook-r.com/Graphs/Multiple_graphs_on_one_page_(ggplot2)/
#
# ggplot objects can be passed in ..., or to plotlist (as a list of ggplot objects)
# - cols:   Number of columns in layout
# - layout: A matrix specifying the layout. If present, 'cols' is ignored.
#
# If the layout is something like matrix(c(1,2,3,3), nrow=2, byrow=TRUE),
# then plot 1 will go in the upper left, 2 will go in the upper right, and
# 3 will go all the way across the bottom.
#
multiplot <- function(..., plotlist=NULL, file, cols=1, layout=NULL) {
    library(grid)

    # Make a list from the ... arguments and plotlist
    plots <- c(list(...), plotlist)

    numPlots = length(plots)

    # If layout is NULL, then use 'cols' to determine layout
    if (is.null(layout)) {
        # Make the panel
        # ncol: Number of columns of plots
        # nrow: Number of rows needed, calculated from # of cols
        layout <- matrix(seq(1, cols * ceiling(numPlots/cols)),
                         ncol = cols, nrow = ceiling(numPlots/cols))
    }

    if (numPlots==1) {
        print(plots[[1]])

    } else {
        # Set up the page
        grid.newpage()
        pushViewport(viewport(layout = grid.layout(nrow(layout), ncol(layout))))

        # Make each plot, in the correct location
        for (i in 1:numPlots) {
            # Get the i,j matrix positions of the regions that contain this subplot
            matchidx <- as.data.frame(which(layout == i, arr.ind = TRUE))

            print(plots[[i]], vp = viewport(layout.pos.row = matchidx$row,
                                            layout.pos.col = matchidx$col))
        }
    }
}
