# Supplementary material for: Effects of nettle slurry (Urtica dioica L.) used as foliar fertilizer on potato (Solanum tuberosum L.) yield and plant growth
Source: PeerJ. 2018 May 7;6:e4729. doi: 10.7717/peerj.4729 (PMC5944444; doi:10.7717/peerj.4729)
Supplement: Supplemental Information 1 [file peerj-06-4729-s001.zip › R/Function_sistema_System-details.R]

####sistema() System details ###################################################
### Date: 171019   Author: Alfonso Garmendia (algarsal at upvnet dot upv dot es)
###
### V1.0.0: 180119 Working script for journal
################################################################################

sistema <- function() {
kable(data.frame(SYSTEM = c(R.version$version.string
                            , R.version$nickname
                            , R.version$platform),stringsAsFactors = FALSE)
)

ip <- as.data.frame(installed.packages()[,c(1,3:4)])
rownames(ip) <- NULL
ip2 <- paste(ip$Package, ip$Version)

pac <- data.frame(Package = .packages(), stringsAsFactors = FALSE)
pac <- suppressMessages(join(pac, ip))
pac <- pac[order(pac$Package),]
pac <- pac[order(pac$Priority),]
rownames(pac) <- NULL
kable(pac)

pac2 <- pac
pac2$Priority <- addNA(pac2$Priority)
levels(pac2$Priority)[length(levels(pac2$Priority))] <- "OTHERS"
pac2$PV <- paste(pac2$Package,pac2$Version, sep = "_")

a <- split(pac2$PV,pac2$Priority)
a$base <- split(pac$Package,pac$Priority)$base

print(paste(
    R.version$version.string
    , R.version$nickname
    , R.version$platform
))
print(a)

}
# sistema()
