# Supplementary material for: Effects of nettle slurry (Urtica dioica L.) used as foliar fertilizer on potato (Solanum tuberosum L.) yield and plant growth
Source: PeerJ. 2018 May 7;6:e4729. doi: 10.7717/peerj.4729 (PMC5944444; doi:10.7717/peerj.4729)
Supplement: Supplemental Information 1 [file peerj-06-4729-s001.zip › R/Function_tmaovhsd_Means_Anova_HSD_table4_171012-20.R]

################################################################################
### Date: 170526   Author: Alfonso Garmendia (algarsal at upvnet dot upv dot es)
### V1.0.0: 171012 Working script for journal
################################################################################

#### DESCRIPTION ####
### FUNCTION TO CREATE:
### TABLE OF PRINCIPAL STATISTICS (TA)
###     - levels
###     - mean
###     - standard deviation
###     - standard error
###     - skewness
###     - kurtosis
###     - shapiro.test for normality
###
### TABLE OF ANOVA
### - Anova
###     -df
###     -sum sq
###     - Mean Sq
###     - F value
###     - P
###     - HSD
###     - eta.sq
### - Levene
### - Shapiro of residuals
###
### HSD
### - Tukey HSD PostHoc test value
### GROUPS of HSD
###
### RESIDUALS
### - Also saves residuals for histogram if necesary

#### Initialize ####
# Data <- iris
# x <- "Species"
# y <- "Petal.Length"
# nam <- "Iris species"
# tmaovhsd(Data = datos, x = "Tratamiento", y = "Semillas")

#### function ####
tmaovhsd <- function(Data, x, y, nam=""){
    ### Tables with basic statistics for anova
    ### HSD test
    ### Posibility of changing name with nam
    ### TableB with anova results
    ### HSD value
    LS <- list()

    TabA <- ddply(Data, x, .fun = function(xx){
        c(length(xx[,y]),
          mean(xx[,y], na.rm = TRUE),
          sd(xx[,y]),
          sd(xx[,y])/sqrt(length(xx[,y])),
          skewness(xx[,y]),
          kurtosis(xx[,y]),
          ifelse(is.nan(skewness(xx[,y])),"-", shapiro.test(xx[,y])$p.value)
        )}
    )
    ### Change name if necessary
    if (nam != "") names(TabA)[1] <- nam
    nam <- names(TabA)[1]
    nam2 = c("N", "mean", "sd", "se", "skew", "kurtosis", "Shapiro")
    names(TabA)[2:8] <- nam2

    ### Anova
    frm <- paste(y, x, sep = "~")
    AOV <- aov(formula(frm), data = Data)
    T1b <- anova(AOV)

    ### HSD test
    hsdt <- HSD.test(AOV, x, group = TRUE, DFerror = df.residual(AOV), MSerror = deviance(AOV)/DFerror)
    groups <- hsdt$groups
    names(groups)[2] <- "HSD"
    groups$rownames <- rownames(groups)
    names(groups)[names(groups) == "rownames"] <- nam

    ### Add letters to table
    TabA <- join(TabA, groups[c(2, 3)], by = nam)
    TabA <- TabA[c(1:3,9,4:8)]

    ### Add HSD to table b
    # hsd <- hsdt$statistics$HSD
    hsd <- hsdt$statistics$MSD
    T1b$HSD <- c(hsd, "")

    ###  Effect size for ANOVA
    aov.table = summary(AOV)
    ss = aov.table[[1]]$"Sum Sq"
    eta.sq = ss[1] / (ss[1] + ss[2])
    T1b$eta.sq <- c(eta.sq, NA)

    ###   Levene's test
    T1b$Levene <- leveneTest(formula(frm), data = Data, center = "mean")$'Pr(>F)'

    ###  Shapiro test (residuals)
    T1b$Shapiro <- c(NA, shapiro.test(AOV$residuals)$p.value)

    ### Include TabA in list
    LS$TA <- TabA
    LS$TB <- T1b
    LS$hsd <- hsd
    LS$groups <- groups
    LS$residuals <- AOV$residuals
    #
    print(LS)

}

#### Example ####
# tmaovhsd(Data = iris, x = "Species", y = "Petal.Length", nam <- "Iris species")

### should give this:
# $TA
# Iris species  N  mean HSD        sd         se       skew   kurtosis    Shapiro
# 1       setosa 50 1.462   c 0.1736640 0.02455980  0.1063939  1.0215761 0.05481147
# 2   versicolor 50 4.260   b 0.4699110 0.06645545 -0.6065077  0.0479033 0.15847784
# 3    virginica 50 5.552   a 0.5518947 0.07804970  0.5494446 -0.1537786 0.10977537
#
# $TB
# Analysis of Variance Table
#
# Response: Petal.Length
# Df Sum Sq Mean Sq F value     Pr(>F)     HSD  eta.sq     Levene  Shapiro
# Species     2 437.10 218.551  1180.2 2.8568e-91 0.20378 0.94137 1.2161e-08
# Residuals 147  27.22   0.185                                               0.036764
#
# $hsd
# [1] 0.20378
#
# $groups
# Petal.Length HSD Iris species
# virginica         5.552   a    virginica
# versicolor        4.260   b   versicolor
# setosa            1.462   c       setosa
#
# $residuals
