# Supplementary material for: Effects of nettle slurry (Urtica dioica L.) used as foliar fertilizer on potato (Solanum tuberosum L.) yield and plant growth
Source: PeerJ. 2018 May 7;6:e4729. doi: 10.7717/peerj.4729 (PMC5944444; doi:10.7717/peerj.4729)
Supplement: Supplemental Information 3 [file peerj-06-4729-s003.xlsx]

## Sheet: Blocks
	RepBlock	N	mean	HSD	sd	se	skew	kurtosis	Shapiro
1	1	18	2.16333	abc	0.480037	0.113146	0.410349	-0.300523	0.669236
2	2	18	1.78111	c	0.433914	0.102274	0.0709191	-1.04565	0.269569
3	3	18	2.02222	bc	0.661954	0.156024	-0.542516	0.58872	0.961445
4	4	18	2.345	abc	0.582997	0.137414	0.00408777	-1.09807	0.579448
5	5	18	2.455	ab	0.487494	0.114903	0.195389	-0.770965	0.889117
6	6	18	2.68389	a	0.913495	0.215313	-0.900713	1.65576	0.373307

## Sheet: anova blocks
	Df	Sum Sq	Mean Sq	F value	Pr(>F)	HSD
RepBlock	5	9.32675	1.86535	4.93282	0.000438091	0.595388024541922
Residuals	102	38.5714	0.378151	#N/A	#N/A
